# Supplementary material for: Are Mediterranean Island Mountains Hotspots of Taxonomic and Phylogenetic Biodiversity? The Case of the Endemic Flora of the Balearic Islands
Source: Plants (Basel). 2023 Jul 13;12(14):2640. doi: 10.3390/plants12142640 (PMC10386412; doi:10.3390/plants12142640)
Supplement: Supplementary file 1 [file plants-12-02640-s001.zip]

Archive with 3 entries (3 files):
- plants-2484991-supplementary/Guardiola&Sáez_2023_Supplementary.docx
- plants-2484991-supplementary/Phylogeny_Endemics_Balearic_Islands.pdf
- plants-2484991-supplementary/Table S3.xlsx
