# Supplementary material for: Are Mediterranean Island Mountains Hotspots of Taxonomic and Phylogenetic Biodiversity? The Case of the Endemic Flora of the Balearic Islands
Source: Plants (Basel). 2023 Jul 13;12(14):2640. doi: 10.3390/plants12142640 (PMC10386412; doi:10.3390/plants12142640)
Supplement: Supplementary file 1 [file plants-12-02640-s001.zip › plants-2484991-supplementary/Table S3.xlsx]

## Sheet: Hoja1
SPECIES	Lon	Lat
Agrostis barceloi	2.78973	39.8038
Aira minoricensis	3.91424	40.0346
Aira minoricensis	4.01971	40.0337
Aira minoricensis	3.90109	39.9266
Aira minoricensis	3.92474	39.9444
Aira minoricensis	3.93632	39.9353
Allium antonii-bolosii antonii-bolosii	2.31303	39.5767
Allium antonii-bolosii antonii-bolosii	2.35936	39.604
Allium antonii-bolosii antonii-bolosii	2.38257	39.6131
Allium antonii-bolosii antonii-bolosii	2.91901	39.1281
Allium antonii-bolosii antonii-bolosii	2.919	39.1372
Allium antonii-bolosii antonii-bolosii	2.91899	39.1462
Allium antonii-bolosii antonii-bolosii	2.91898	39.1552
Allium antonii-bolosii antonii-bolosii	2.93058	39.1282
Allium antonii-bolosii antonii-bolosii	2.93058	39.1372
Allium antonii-bolosii antonii-bolosii	2.93057	39.1462
Allium antonii-bolosii antonii-bolosii	2.93056	39.1552
Allium antonii-bolosii antonii-bolosii	2.94216	39.1191
Allium antonii-bolosii antonii-bolosii	2.94215	39.1282
Allium antonii-bolosii antonii-bolosii	2.94214	39.1462
Allium antonii-bolosii antonii-bolosii	2.95373	39.1192
Allium antonii-bolosii antonii-bolosii	2.95372	39.1282
Allium antonii-bolosii antonii-bolosii	2.95369	39.1822
Allium antonii-bolosii antonii-bolosii	2.96528	39.1552
Allium antonii-bolosii antonii-bolosii	3.10531	39.9211
Allium antonii-bolosii antonii-bolosii	3.11703	39.93
Allium antonii-bolosii antonii-bolosii	3.12875	39.939
Allium antonii-bolosii antonii-bolosii	3.14046	39.939
Allium antonii-bolosii antonii-bolosii	3.15218	39.948
Allium antonii-bolosii antonii-bolosii	3.17557	39.939
Allium antonii-bolosii antonii-bolosii	3.17559	39.948
Allium antonii-bolosii antonii-bolosii	3.1873	39.948
Allium antonii-bolosii antonii-bolosii	3.27985	39.6775
Allium antonii-bolosii antonii-bolosii	3.30301	39.6414
Allium antonii-bolosii antonii-bolosii	3.31467	39.6414
Allium antonii-bolosii antonii-bolosii	3.32628	39.6323
Allium antonii-bolosii antonii-bolosii	3.32683	39.7494
Allium antonii-bolosii antonii-bolosii	3.3385	39.7494
Allium antonii-bolosii antonii-bolosii	3.33864	39.7764
Allium antonii-bolosii antonii-bolosii	3.35031	39.7764
Allium antonii-bolosii antonii-bolosii	3.3963	39.6501
Allium antonii-bolosii antonii-bolosii	3.39635	39.6591
Allium antonii-bolosii antonii-bolosii	3.4079	39.6411
Allium antonii-bolosii antonii-bolosii	3.40795	39.6501
Allium antonii-bolosii antonii-bolosii	3.40801	39.6591
Allium antonii-bolosii antonii-bolosii	3.41956	39.641
Allium antonii-bolosii antonii-bolosii	3.44292	39.65
Allium antonii-bolosii antonii-bolosii	3.44298	39.659
Allium antonii-bolosii antonii-bolosii	3.45458	39.6499
Allium antonii-bolosii antonii-bolosii	3.87931	40.0529
Allium antonii-bolosii antonii-bolosii	3.98481	40.0521
Allium antonii-bolosii antonii-bolosii	4.10203	40.051
Allium antonii-bolosii antonii-bolosii	4.11258	39.9788
Allium antonii-bolosii antonii-bolosii	4.12429	39.9787
Allium antonii-bolosii antonii-bolosii	4.16033	40.0324
Allium antonii-bolosii antonii-bolosii	4.19502	40.005
Allium antonii-bolosii eivissanum	1.23633	38.8715
Allium antonii-bolosii eivissanum	1.25717	38.962
Allium antonii-bolosii eivissanum	1.26871	38.9621
Allium antonii-bolosii eivissanum	1.40228	38.6667
Allium antonii-bolosii eivissanum	1.39684	38.9099
Allium antonii-bolosii eivissanum	1.39664	38.9189
Allium antonii-bolosii eivissanum	1.40817	38.9191
Allium antonii-bolosii eivissanum	1.4539	38.9377
Allium antonii-bolosii eivissanum	1.45273	38.9918
Allium antonii-bolosii eivissanum	1.45175	39.0368
Allium antonii-bolosii eivissanum	1.46602	38.9108
Allium antonii-bolosii eivissanum	1.46563	38.9288
Allium antonii-bolosii eivissanum	1.47736	38.92
Allium antonii-bolosii eivissanum	1.47716	38.929
Allium antonii-bolosii eivissanum	1.47697	38.938
Allium antonii-bolosii eivissanum	1.4887	38.9291
Allium antonii-bolosii eivissanum	1.48851	38.9382
Allium antonii-bolosii eivissanum	1.48716	39.0012
Allium antonii-bolosii eivissanum	1.50023	38.9293
Allium antonii-bolosii eivissanum	1.49966	38.9563
Allium antonii-bolosii eivissanum	1.50798	39.1096
Allium antonii-bolosii eivissanum	1.58928	39.0926
Allium grosii	1.29027	39.0255
Allium grosii	1.34738	39.0534
Allium grosii	1.35872	39.0626
Allium grosii	1.37048	39.0537
Allium grosii	1.38183	39.0629
Allium grosii	1.41589	39.0904
Allium grosii	1.4394	39.0727
Allium grosii	1.46232	39.082
Allium grosii	1.51954	39.1098
Allium grosii	1.5447	39.011
Allium grosii	1.54285	39.101
Allium grosii	1.55607	39.0201
Allium grosii	1.56634	39.0833
Allium grosii	1.57862	39.0474
Allium grosii	1.60208	39.0297
Allium grosii	1.60191	39.0387
Allium grosii	1.63673	39.0301
Allium grosii	1.63656	39.0391
Allium grosii	1.64828	39.0302
Anthyllis hystrix	3.89103	40.0528
Anthyllis hystrix	3.90263	40.0437
Anthyllis hystrix	3.9262	40.0525
Anthyllis hystrix	3.92632	40.0616
Anthyllis hystrix	3.93792	40.0524
Anthyllis hystrix	3.93804	40.0615
Anthyllis hystrix	3.94964	40.0524
Anthyllis hystrix	3.9601	39.9622
Anthyllis hystrix	3.96036	39.9802
Anthyllis hystrix	3.97296	40.0432
Anthyllis hystrix	3.97309	40.0522
Anthyllis hystrix	3.98468	40.0431
Anthyllis hystrix	3.98481	40.0521
Anthyllis hystrix	3.99653	40.052
Anthyllis hystrix	4.00733	39.9888
Anthyllis hystrix	4.00826	40.0519
Anthyllis hystrix	4.00839	40.0609
Anthyllis hystrix	4.01998	40.0518
Anthyllis hystrix	4.02011	40.0608
Anthyllis hystrix	4.03184	40.0607
Anthyllis hystrix	4.04342	40.0515
Anthyllis hystrix	4.05514	40.0514
Anthyllis hystrix	4.06687	40.0513
Anthyllis hystrix	4.06701	40.0603
Anthyllis hystrix	4.07604	39.8891
Anthyllis hystrix	4.07873	40.0602
Anthyllis hystrix	4.07887	40.0692
Anthyllis hystrix	4.07901	40.0782
Anthyllis hystrix	4.09017	40.0421
Anthyllis hystrix	4.09074	40.0781
Anthyllis hystrix	4.10015	39.9339
Anthyllis hystrix	4.10189	40.042
Anthyllis hystrix	4.11171	39.9248
Anthyllis hystrix	4.12547	40.0508
Anthyllis hystrix	4.12562	40.0598
Anthyllis hystrix	4.13407	39.8615
Anthyllis hystrix	4.1372	40.0507
Anthyllis hystrix	4.13735	40.0597
Anthyllis hystrix	4.1375	40.0687
Anthyllis hystrix	4.14561	39.8524
Anthyllis hystrix	4.14576	39.8614
Anthyllis hystrix	4.14877	40.0415
Anthyllis hystrix	4.14892	40.0505
Anthyllis hystrix	4.14907	40.0596
Anthyllis hystrix	4.15729	39.8523
Anthyllis hystrix	4.16018	40.0234
Anthyllis hystrix	4.16033	40.0324
Anthyllis hystrix	4.16049	40.0414
Anthyllis hystrix	4.16064	40.0504
Anthyllis hystrix	4.16079	40.0594
Anthyllis hystrix	4.1719	40.0233
Anthyllis hystrix	4.17205	40.0323
Anthyllis hystrix	4.18361	40.0232
Anthyllis hystrix	4.18377	40.0322
Anthyllis hystrix	4.19517	40.014
Anthyllis hystrix	4.19533	40.0231
Anthyllis hystrix	4.20657	39.9959
Anthyllis hystrix	4.20673	40.0049
Anthyllis hystrix	4.21557	39.8426
Anthyllis hystrix	4.21828	39.9958
Anthyllis hystrix	4.24171	39.9955
Anthyllis hystrix	4.29822	39.8868
Anthyllis vulneraria balearica	2.46391	39.6405
Anthyllis vulneraria balearica	2.47563	39.6316
Anthyllis vulneraria balearica	2.48728	39.6316
Anthyllis vulneraria balearica	2.61496	39.7222
Anthyllis vulneraria balearica	2.69675	39.6955
Anthyllis vulneraria balearica	2.70841	39.6955
Anthyllis vulneraria balearica	2.70838	39.7045
Anthyllis vulneraria balearica	2.70826	39.7315
Anthyllis vulneraria balearica	2.72	39.7135
Anthyllis vulneraria balearica	2.73157	39.7406
Anthyllis vulneraria balearica	2.74324	39.7406
Anthyllis vulneraria balearica	2.7432	39.7496
Anthyllis vulneraria balearica	2.74317	39.7586
Anthyllis vulneraria balearica	2.74314	39.7676
Anthyllis vulneraria balearica	2.75484	39.7587
Anthyllis vulneraria balearica	2.76652	39.7587
Anthyllis vulneraria balearica	2.76643	39.7857
Anthyllis vulneraria balearica	2.77813	39.7767
Anthyllis vulneraria balearica	2.77808	39.7947
Anthyllis vulneraria balearica	2.77805	39.8038
Anthyllis vulneraria balearica	2.78981	39.7767
Anthyllis vulneraria balearica	2.78973	39.8038
Anthyllis vulneraria balearica	2.7897	39.8128
Anthyllis vulneraria balearica	2.80146	39.7858
Anthyllis vulneraria balearica	2.80141	39.8038
Anthyllis vulneraria balearica	2.80138	39.8128
Anthyllis vulneraria balearica	2.81314	39.7858
Anthyllis vulneraria balearica	2.81309	39.8038
Anthyllis vulneraria balearica	2.82484	39.7768
Anthyllis vulneraria balearica	2.82475	39.8128
Anthyllis vulneraria balearica	2.83646	39.8039
Anthyllis vulneraria balearica	2.84814	39.8039
Anthyllis vulneraria balearica	2.85982	39.8039
Anthyllis vulneraria balearica	2.87152	39.7949
Anthyllis vulneraria balearica	2.90644	39.885
Anthyllis vulneraria balearica	2.91856	39.5246
Anthyllis vulneraria balearica	2.91818	39.84
Anthyllis vulneraria balearica	2.95321	39.8941
Anthyllis vulneraria balearica	3.31512	39.7405
Arenaria bolosii	2.83646	39.8039
Arenaria bolosii	2.84814	39.8039
Arenaria bolosii	2.84812	39.8129
Arenaria grandiflora glabrescens	2.48728	39.6316
Arenaria grandiflora glabrescens	2.68488	39.7405
Arenaria grandiflora glabrescens	2.70826	39.7315
Arenaria grandiflora glabrescens	2.71982	39.7586
Arenaria grandiflora glabrescens	2.73157	39.7406
Arenaria grandiflora glabrescens	2.77813	39.7767
Arenaria grandiflora glabrescens	2.77808	39.7947
Arenaria grandiflora glabrescens	2.78973	39.8038
Arenaria grandiflora glabrescens	2.7897	39.8128
Arenaria grandiflora glabrescens	2.80146	39.7858
Arenaria grandiflora glabrescens	2.80141	39.8038
Arenaria grandiflora glabrescens	2.81316	39.7768
Arenaria grandiflora glabrescens	2.81314	39.7858
Arenaria grandiflora glabrescens	2.83646	39.8039
Arenaria grandiflora glabrescens	2.84814	39.8039
Arenaria grandiflora glabrescens	2.84812	39.8129
Arenaria grandiflora glabrescens	2.85982	39.8039
Arenaria grandiflora glabrescens	2.8598	39.8129
Arenaria grandiflora glabrescens	2.88315	39.8219
Arenaria grandiflora glabrescens	2.9182	39.831
Arenaria grandiflora glabrescens	2.91818	39.84
Arenaria grandiflora glabrescens	2.92987	39.84
Aristolochia bianorii	2.66136	39.7764
Aristolochia bianorii	2.673	39.7855
Aristolochia bianorii	2.67295	39.7945
Aristolochia bianorii	2.68488	39.7405
Aristolochia bianorii	2.68463	39.7945
Aristolochia bianorii	2.69655	39.7405
Aristolochia bianorii	2.69628	39.8036
Aristolochia bianorii	2.69624	39.8126
Aristolochia bianorii	2.73157	39.7406
Aristolochia bianorii	2.76646	39.7767
Aristolochia bianorii	2.89492	39.7679
Aristolochia bianorii	2.92981	39.9031
Aristolochia bianorii	3.0117	39.9211
Aristolochia bianorii	3.0468	39.9121
Aristolochia bianorii	3.0702	39.9121
Aristolochia bianorii	3.0819	39.9121
Aristolochia bianorii	3.08191	39.9211
Aristolochia bianorii	3.09361	39.9211
Aristolochia bianorii	3.10529	39.903
Aristolochia bianorii	3.10533	39.9301
Aristolochia bianorii	3.14044	39.93
Aristolochia bianorii	3.16391	39.957
Aristolochia bianorii	3.17557	39.939
Aristolochia bianorii	3.17559	39.948
Aristolochia bianorii	3.17562	39.957
Aristolochia bianorii	3.18705	39.8579
Aristolochia bianorii	3.18728	39.939
Aristolochia bianorii	3.1873	39.948
Aristolochia bianorii	3.19882	39.8849
Aristolochia bianorii	3.19898	39.9389
Aristolochia bianorii	3.19901	39.948
Aristolochia bianorii	3.19903	39.957
Aristolochia bianorii	3.21071	39.9479
Aristolochia bianorii	3.24383	39.3802
Aristolochia bianorii	3.24386	39.3892
Aristolochia bianorii	3.30341	39.7315
Aristolochia bianorii	3.31508	39.7315
Aristolochia bianorii	3.31512	39.7405
Aristolochia bianorii	3.32675	39.7314
Aristolochia bianorii	3.32683	39.7494
Aristolochia bianorii	3.32687	39.7585
Aristolochia bianorii	3.32696	39.7765
Aristolochia bianorii	3.327	39.7855
Aristolochia bianorii	3.33842	39.7314
Aristolochia bianorii	3.33846	39.7404
Aristolochia bianorii	3.3385	39.7494
Aristolochia bianorii	3.33855	39.7584
Aristolochia bianorii	3.33859	39.7674
Aristolochia bianorii	3.33864	39.7764
Aristolochia bianorii	3.33868	39.7855
Aristolochia bianorii	3.3499	39.6953
Aristolochia bianorii	3.35009	39.7314
Aristolochia bianorii	3.35018	39.7494
Aristolochia bianorii	3.35022	39.7584
Aristolochia bianorii	3.35027	39.7674
Aristolochia bianorii	3.35031	39.7764
Aristolochia bianorii	3.36194	39.7674
Aristolochia bianorii	3.36199	39.7764
Aristolochia bianorii	3.37342	39.7313
Aristolochia bianorii	3.37352	39.7493
Aristolochia bianorii	3.37357	39.7583
Aristolochia bianorii	3.40859	39.7582
Aristolochia bianorii	3.43183	39.7401
Aristolochia bianorii	3.44292	39.65
Aristolochia bianorii	3.44298	39.659
Aristolochia bianorii	3.44338	39.722
Aristolochia bianorii	3.44344	39.731
Aristolochia bianorii	3.4435	39.7401
Aristolochia bianorii	3.45458	39.6499
Aristolochia bianorii	3.45464	39.6589
Aristolochia bianorii	3.82059	40.0443
Aristolochia bianorii	3.84414	40.0532
Arum pictum sagittifolium	2.30148	39.5676
Arum pictum sagittifolium	2.30139	39.5766
Arum pictum sagittifolium	2.3013	39.5856
Arum pictum sagittifolium	2.32468	39.5767
Arum pictum sagittifolium	2.32459	39.5858
Arum pictum sagittifolium	2.3245	39.5948
Arum pictum sagittifolium	2.33623	39.5858
Arum pictum sagittifolium	2.371	39.604
Arum pictum sagittifolium	2.39422	39.6132
Arum pictum sagittifolium	2.41744	39.6223
Arum pictum sagittifolium	2.44074	39.6224
Arum pictum sagittifolium	2.45225	39.6405
Arum pictum sagittifolium	2.46391	39.6405
Arum pictum sagittifolium	2.47685	39.4694
Arum pictum sagittifolium	2.47678	39.4784
Arum pictum sagittifolium	2.48847	39.4695
Arum pictum sagittifolium	2.50016	39.4605
Arum pictum sagittifolium	2.5001	39.4695
Arum pictum sagittifolium	2.50003	39.4785
Arum pictum sagittifolium	2.51179	39.4605
Arum pictum sagittifolium	2.51172	39.4696
Arum pictum sagittifolium	2.51166	39.4786
Arum pictum sagittifolium	2.52347	39.4516
Arum pictum sagittifolium	2.52341	39.4606
Arum pictum sagittifolium	2.52335	39.4696
Arum pictum sagittifolium	2.52329	39.4786
Arum pictum sagittifolium	2.52323	39.4876
Arum pictum sagittifolium	2.52242	39.6048
Arum pictum sagittifolium	2.52199	39.6678
Arum pictum sagittifolium	2.61501	39.7132
Arum pictum sagittifolium	2.61496	39.7222
Arum pictum sagittifolium	2.61491	39.7312
Arum pictum sagittifolium	2.62682	39.6862
Arum pictum sagittifolium	2.62667	39.7133
Arum pictum sagittifolium	2.62662	39.7223
Arum pictum sagittifolium	2.62658	39.7313
Arum pictum sagittifolium	2.63843	39.6953
Arum pictum sagittifolium	2.63834	39.7133
Arum pictum sagittifolium	2.63829	39.7223
Arum pictum sagittifolium	2.63825	39.7313
Arum pictum sagittifolium	2.65005	39.7043
Arum pictum sagittifolium	2.65001	39.7133
Arum pictum sagittifolium	2.64996	39.7223
Arum pictum sagittifolium	2.64991	39.7314
Arum pictum sagittifolium	2.66189	39.6683
Arum pictum sagittifolium	2.66167	39.7134
Arum pictum sagittifolium	2.66163	39.7224
Arum pictum sagittifolium	2.66158	39.7314
Arum pictum sagittifolium	2.66154	39.7404
Arum pictum sagittifolium	2.67342	39.6954
Arum pictum sagittifolium	2.6733	39.7224
Arum pictum sagittifolium	2.67317	39.7494
Arum pictum sagittifolium	2.68492	39.7315
Arum pictum sagittifolium	2.68488	39.7405
Arum pictum sagittifolium	2.69663	39.7225
Arum pictum sagittifolium	2.69659	39.7315
Arum pictum sagittifolium	2.69655	39.7405
Arum pictum sagittifolium	2.70826	39.7315
Arum pictum sagittifolium	2.70822	39.7405
Arum pictum sagittifolium	2.71989	39.7406
Arum pictum sagittifolium	2.71957	39.8216
Arum pictum sagittifolium	2.73268	39.4523
Arum pictum sagittifolium	2.73157	39.7406
Arum pictum sagittifolium	2.73153	39.7496
Arum pictum sagittifolium	2.7315	39.7586
Arum pictum sagittifolium	2.74433	39.4433
Arum pictum sagittifolium	2.74324	39.7406
Arum pictum sagittifolium	2.74317	39.7586
Arum pictum sagittifolium	2.74314	39.7676
Arum pictum sagittifolium	2.74304	39.7947
Arum pictum sagittifolium	2.75611	39.3982
Arum pictum sagittifolium	2.75491	39.7406
Arum pictum sagittifolium	2.75488	39.7496
Arum pictum sagittifolium	2.75484	39.7587
Arum pictum sagittifolium	2.75481	39.7677
Arum pictum sagittifolium	2.75478	39.7767
Arum pictum sagittifolium	2.75472	39.7947
Arum pictum sagittifolium	2.75465	39.8127
Arum pictum sagittifolium	2.76778	39.3802
Arum pictum sagittifolium	2.76655	39.7497
Arum pictum sagittifolium	2.76652	39.7587
Arum pictum sagittifolium	2.76649	39.7677
Arum pictum sagittifolium	2.76646	39.7767
Arum pictum sagittifolium	2.76643	39.7857
Arum pictum sagittifolium	2.7664	39.7947
Arum pictum sagittifolium	2.77945	39.3622
Arum pictum sagittifolium	2.77939	39.3803
Arum pictum sagittifolium	2.77816	39.7677
Arum pictum sagittifolium	2.77813	39.7767
Arum pictum sagittifolium	2.7781	39.7857
Arum pictum sagittifolium	2.77808	39.7947
Arum pictum sagittifolium	2.77802	39.8128
Arum pictum sagittifolium	2.77799	39.8218
Arum pictum sagittifolium	2.77796	39.8308
Arum pictum sagittifolium	2.79106	39.3623
Arum pictum sagittifolium	2.78981	39.7767
Arum pictum sagittifolium	2.78978	39.7858
Arum pictum sagittifolium	2.78976	39.7948
Arum pictum sagittifolium	2.78973	39.8038
Arum pictum sagittifolium	2.7897	39.8128
Arum pictum sagittifolium	2.78967	39.8218
Arum pictum sagittifolium	2.80267	39.3623
Arum pictum sagittifolium	2.80149	39.7768
Arum pictum sagittifolium	2.80146	39.7858
Arum pictum sagittifolium	2.80138	39.8128
Arum pictum sagittifolium	2.80136	39.8218
Arum pictum sagittifolium	2.80133	39.8308
Arum pictum sagittifolium	2.80128	39.8488
Arum pictum sagittifolium	2.81316	39.7768
Arum pictum sagittifolium	2.81314	39.7858
Arum pictum sagittifolium	2.81312	39.7948
Arum pictum sagittifolium	2.81309	39.8038
Arum pictum sagittifolium	2.81307	39.8128
Arum pictum sagittifolium	2.81304	39.8218
Arum pictum sagittifolium	2.81302	39.8308
Arum pictum sagittifolium	2.81297	39.8489
Arum pictum sagittifolium	2.82486	39.7678
Arum pictum sagittifolium	2.82484	39.7768
Arum pictum sagittifolium	2.82482	39.7858
Arum pictum sagittifolium	2.8248	39.7948
Arum pictum sagittifolium	2.82477	39.8038
Arum pictum sagittifolium	2.82475	39.8128
Arum pictum sagittifolium	2.82473	39.8219
Arum pictum sagittifolium	2.8247	39.8309
Arum pictum sagittifolium	2.82466	39.8489
Arum pictum sagittifolium	2.83652	39.7768
Arum pictum sagittifolium	2.8365	39.7858
Arum pictum sagittifolium	2.83648	39.7948
Arum pictum sagittifolium	2.83646	39.8039
Arum pictum sagittifolium	2.83643	39.8129
Arum pictum sagittifolium	2.83641	39.8219
Arum pictum sagittifolium	2.83639	39.8309
Arum pictum sagittifolium	2.83637	39.8399
Arum pictum sagittifolium	2.83635	39.8489
Arum pictum sagittifolium	2.83633	39.8579
Arum pictum sagittifolium	2.84873	39.5336
Arum pictum sagittifolium	2.8482	39.7768
Arum pictum sagittifolium	2.84818	39.7858
Arum pictum sagittifolium	2.84816	39.7949
Arum pictum sagittifolium	2.84814	39.8039
Arum pictum sagittifolium	2.8481	39.8219
Arum pictum sagittifolium	2.84808	39.8309
Arum pictum sagittifolium	2.84802	39.8579
Arum pictum sagittifolium	2.848	39.8669
Arum pictum sagittifolium	2.85987	39.7769
Arum pictum sagittifolium	2.85986	39.7859
Arum pictum sagittifolium	2.85984	39.7949
Arum pictum sagittifolium	2.87217	39.4435
Arum pictum sagittifolium	2.87202	39.5246
Arum pictum sagittifolium	2.87152	39.7949
Arum pictum sagittifolium	2.8714	39.858
Arum pictum sagittifolium	2.87138	39.867
Arum pictum sagittifolium	2.87137	39.876
Arum pictum sagittifolium	2.88392	39.3624
Arum pictum sagittifolium	2.88365	39.5246
Arum pictum sagittifolium	2.88323	39.7769
Arum pictum sagittifolium	2.88321	39.7859
Arum pictum sagittifolium	2.8832	39.7949
Arum pictum sagittifolium	2.88318	39.8039
Arum pictum sagittifolium	2.88315	39.8219
Arum pictum sagittifolium	2.88314	39.8309
Arum pictum sagittifolium	2.88312	39.8399
Arum pictum sagittifolium	2.88306	39.876
Arum pictum sagittifolium	2.88304	39.885
Arum pictum sagittifolium	2.89553	39.3624
Arum pictum sagittifolium	2.89516	39.6057
Arum pictum sagittifolium	2.89489	39.7859
Arum pictum sagittifolium	2.89488	39.7949
Arum pictum sagittifolium	2.89484	39.8219
Arum pictum sagittifolium	2.89477	39.867
Arum pictum sagittifolium	2.89475	39.876
Arum pictum sagittifolium	2.89474	39.885
Arum pictum sagittifolium	2.89473	39.894
Arum pictum sagittifolium	2.90715	39.3534
Arum pictum sagittifolium	2.90692	39.5246
Arum pictum sagittifolium	2.90691	39.5336
Arum pictum sagittifolium	2.90681	39.6057
Arum pictum sagittifolium	2.90646	39.867
Arum pictum sagittifolium	2.90645	39.876
Arum pictum sagittifolium	2.90644	39.885
Arum pictum sagittifolium	2.90642	39.894
Arum pictum sagittifolium	2.91856	39.5246
Arum pictum sagittifolium	2.91855	39.5336
Arum pictum sagittifolium	2.91815	39.867
Arum pictum sagittifolium	2.91814	39.876
Arum pictum sagittifolium	2.91813	39.885
Arum pictum sagittifolium	2.92985	39.867
Arum pictum sagittifolium	2.92984	39.876
Arum pictum sagittifolium	2.92983	39.885
Arum pictum sagittifolium	2.94157	39.831
Arum pictum sagittifolium	2.94152	39.885
Arum pictum sagittifolium	2.9534	39.6147
Arum pictum sagittifolium	2.95325	39.831
Arum pictum sagittifolium	2.95322	39.885
Arum pictum sagittifolium	2.95321	39.8941
Arum pictum sagittifolium	2.95321	39.9031
Arum pictum sagittifolium	2.9532	39.9121
Arum pictum sagittifolium	2.96491	39.8941
Arum pictum sagittifolium	2.9649	39.9031
Arum pictum sagittifolium	2.97679	39.3534
Arum pictum sagittifolium	2.9883	39.9031
Arum pictum sagittifolium	2.9883	39.9121
Arum pictum sagittifolium	3	39.2994
Arum pictum sagittifolium	3	39.9121
Arum pictum sagittifolium	3.0116	39.2994
Arum pictum sagittifolium	3.0117	39.9211
Arum pictum sagittifolium	3.03506	39.84
Arum pictum sagittifolium	3.04637	39.2723
Arum pictum sagittifolium	3.04679	39.9031
Arum pictum sagittifolium	3.05796	39.2633
Arum pictum sagittifolium	3.05797	39.2723
Arum pictum sagittifolium	3.05797	39.2813
Arum pictum sagittifolium	3.058	39.3174
Arum pictum sagittifolium	3.0819	39.9121
Arum pictum sagittifolium	3.08191	39.9211
Arum pictum sagittifolium	3.09361	39.9211
Arum pictum sagittifolium	3.10531	39.9211
Arum pictum sagittifolium	3.11702	39.921
Arum pictum sagittifolium	3.11703	39.93
Arum pictum sagittifolium	3.12843	39.7679
Arum pictum sagittifolium	3.14046	39.939
Arum pictum sagittifolium	3.15216	39.939
Arum pictum sagittifolium	3.15218	39.948
Arum pictum sagittifolium	3.1634	39.7408
Arum pictum sagittifolium	3.16367	39.8579
Arum pictum sagittifolium	3.16369	39.8669
Arum pictum sagittifolium	3.16384	39.93
Arum pictum sagittifolium	3.16387	39.939
Arum pictum sagittifolium	3.16389	39.948
Arum pictum sagittifolium	3.1741	39.3533
Arum pictum sagittifolium	3.17507	39.7408
Arum pictum sagittifolium	3.17509	39.7498
Arum pictum sagittifolium	3.17539	39.8669
Arum pictum sagittifolium	3.17541	39.8759
Arum pictum sagittifolium	3.17555	39.93
Arum pictum sagittifolium	3.17557	39.939
Arum pictum sagittifolium	3.17559	39.948
Arum pictum sagittifolium	3.18565	39.3353
Arum pictum sagittifolium	3.18568	39.3443
Arum pictum sagittifolium	3.1857	39.3533
Arum pictum sagittifolium	3.18592	39.4344
Arum pictum sagittifolium	3.18674	39.7407
Arum pictum sagittifolium	3.18676	39.7498
Arum pictum sagittifolium	3.18728	39.939
Arum pictum sagittifolium	3.1873	39.948
Arum pictum sagittifolium	3.18732	39.957
Arum pictum sagittifolium	3.19898	39.9389
Arum pictum sagittifolium	3.19903	39.957
Arum pictum sagittifolium	3.21071	39.9479
Arum pictum sagittifolium	3.21074	39.9569
Arum pictum sagittifolium	3.24386	39.3892
Arum pictum sagittifolium	3.2555	39.3982
Arum pictum sagittifolium	3.26726	39.4342
Arum pictum sagittifolium	3.28003	39.7225
Arum pictum sagittifolium	3.29072	39.4882
Arum pictum sagittifolium	3.29166	39.7135
Arum pictum sagittifolium	3.2917	39.7225
Arum pictum sagittifolium	3.29174	39.7315
Arum pictum sagittifolium	3.30243	39.5062
Arum pictum sagittifolium	3.30337	39.7225
Arum pictum sagittifolium	3.30341	39.7315
Arum pictum sagittifolium	3.30345	39.7405
Arum pictum sagittifolium	3.31512	39.7405
Arum pictum sagittifolium	3.31516	39.7495
Arum pictum sagittifolium	3.32662	39.7044
Arum pictum sagittifolium	3.32683	39.7494
Arum pictum sagittifolium	3.32687	39.7585
Arum pictum sagittifolium	3.32692	39.7675
Arum pictum sagittifolium	3.33846	39.7404
Arum pictum sagittifolium	3.3385	39.7494
Arum pictum sagittifolium	3.33855	39.7584
Arum pictum sagittifolium	3.33859	39.7674
Arum pictum sagittifolium	3.33864	39.7764
Arum pictum sagittifolium	3.33868	39.7855
Arum pictum sagittifolium	3.35018	39.7494
Arum pictum sagittifolium	3.35022	39.7584
Arum pictum sagittifolium	3.35027	39.7674
Arum pictum sagittifolium	3.35031	39.7764
Arum pictum sagittifolium	3.36185	39.7493
Arum pictum sagittifolium	3.3619	39.7584
Arum pictum sagittifolium	3.36194	39.7674
Arum pictum sagittifolium	3.37357	39.7583
Arum pictum sagittifolium	3.38424	39.5781
Arum pictum sagittifolium	3.38524	39.7583
Arum pictum sagittifolium	3.39589	39.578
Arum pictum sagittifolium	3.39687	39.7492
Arum pictum sagittifolium	3.39692	39.7582
Arum pictum sagittifolium	3.40854	39.7492
Arum pictum sagittifolium	3.40859	39.7582
Arum pictum sagittifolium	3.43149	39.686
Arum pictum sagittifolium	3.43171	39.7221
Arum pictum sagittifolium	3.43177	39.7311
Arum pictum sagittifolium	3.43183	39.7401
Arum pictum sagittifolium	3.44315	39.686
Arum pictum sagittifolium	3.44338	39.722
Arum pictum sagittifolium	3.44344	39.731
Arum pictum sagittifolium	3.4435	39.7401
Arum pictum sagittifolium	3.45481	39.6859
Arum pictum sagittifolium	3.45505	39.722
Arum pictum sagittifolium	3.45511	39.731
Arum pictum sagittifolium	3.45517	39.74
Arum pictum sagittifolium	3.46666	39.7129
Arum pictum sagittifolium	3.79683	40.0175
Arum pictum sagittifolium	3.80854	40.0174
Arum pictum sagittifolium	3.80865	40.0264
Arum pictum sagittifolium	3.81929	39.9362
Arum pictum sagittifolium	3.82059	40.0443
Arum pictum sagittifolium	3.83231	40.0442
Arum pictum sagittifolium	3.84414	40.0532
Arum pictum sagittifolium	3.85418	39.918
Arum pictum sagittifolium	3.85586	40.0531
Arum pictum sagittifolium	3.86736	40.035
Arum pictum sagittifolium	3.86758	40.053
Arum pictum sagittifolium	3.89056	40.0168
Arum pictum sagittifolium	3.89103	40.0528
Arum pictum sagittifolium	3.90263	40.0437
Arum pictum sagittifolium	3.9128	39.9265
Arum pictum sagittifolium	3.92632	40.0616
Arum pictum sagittifolium	3.93632	39.9353
Arum pictum sagittifolium	3.94802	39.9352
Arum pictum sagittifolium	3.94964	40.0524
Arum pictum sagittifolium	3.95973	39.9351
Arum pictum sagittifolium	3.95985	39.9442
Arum pictum sagittifolium	3.96124	40.0432
Arum pictum sagittifolium	3.96137	40.0523
Arum pictum sagittifolium	3.97143	39.935
Arum pictum sagittifolium	3.97296	40.0432
Arum pictum sagittifolium	3.98326	39.944
Arum pictum sagittifolium	3.98455	40.034
Arum pictum sagittifolium	3.98468	40.0431
Arum pictum sagittifolium	3.98481	40.0521
Arum pictum sagittifolium	3.99483	39.9349
Arum pictum sagittifolium	3.99496	39.9439
Arum pictum sagittifolium	3.99653	40.052
Arum pictum sagittifolium	4.00826	40.0519
Arum pictum sagittifolium	4.00839	40.0609
Arum pictum sagittifolium	4.01877	39.9707
Arum pictum sagittifolium	4.01998	40.0518
Arum pictum sagittifolium	4.02011	40.0608
Arum pictum sagittifolium	4.0298	39.9255
Arum pictum sagittifolium	4.03184	40.0607
Arum pictum sagittifolium	4.03197	40.0697
Arum pictum sagittifolium	4.04342	40.0515
Arum pictum sagittifolium	4.05376	39.9614
Arum pictum sagittifolium	4.05514	40.0514
Arum pictum sagittifolium	4.06491	39.9252
Arum pictum sagittifolium	4.06687	40.0513
Arum pictum sagittifolium	4.06743	40.0874
Arum pictum sagittifolium	4.07604	39.8891
Arum pictum sagittifolium	4.07618	39.8981
Arum pictum sagittifolium	4.07859	40.0512
Arum pictum sagittifolium	4.07873	40.0602
Arum pictum sagittifolium	4.07901	40.0782
Arum pictum sagittifolium	4.07916	40.0873
Arum pictum sagittifolium	4.08759	39.88
Arum pictum sagittifolium	4.08873	39.952
Arum pictum sagittifolium	4.08902	39.97
Arum pictum sagittifolium	4.09017	40.0421
Arum pictum sagittifolium	4.09031	40.0511
Arum pictum sagittifolium	4.0906	40.0691
Arum pictum sagittifolium	4.09074	40.0781
Arum pictum sagittifolium	4.09914	39.8708
Arum pictum sagittifolium	4.10102	39.9879
Arum pictum sagittifolium	4.10189	40.042
Arum pictum sagittifolium	4.11083	39.8707
Arum pictum sagittifolium	4.12252	39.8706
Arum pictum sagittifolium	4.13705	40.0417
Arum pictum sagittifolium	4.1372	40.0507
Arum pictum sagittifolium	4.13735	40.0597
Arum pictum sagittifolium	4.14576	39.8614
Arum pictum sagittifolium	4.16033	40.0324
Arum pictum sagittifolium	4.16049	40.0414
Arum pictum sagittifolium	4.18346	40.0142
Arum pictum sagittifolium	4.19204	39.8339
Arum pictum sagittifolium	4.20657	39.9959
Arum pictum sagittifolium	4.20689	40.0139
Arum pictum sagittifolium	4.21828	39.9958
Arum pictum sagittifolium	4.22983	39.9867
Arum pictum sagittifolium	4.22999	39.9957
Arum pictum sagittifolium	4.24154	39.9865
Arum pictum sagittifolium	4.24171	39.9955
Arum pictum sagittifolium	4.25276	39.9594
Arum pictum sagittifolium	4.25309	39.9774
Arum pictum sagittifolium	4.25325	39.9864
Arum pictum sagittifolium	4.2643	39.9502
Arum pictum sagittifolium	4.26446	39.9593
Arum pictum sagittifolium	4.2648	39.9773
Arum pictum sagittifolium	4.275	39.8961
Arum pictum sagittifolium	4.28568	39.8419
Arum pictum sagittifolium	4.28653	39.8869
Arum pictum sagittifolium	4.28669	39.8959
Asperula paui	1.17895	38.8617
Asperula paui	1.19047	38.8618
Asperula paui	1.19024	38.8708
Asperula paui	1.18818	38.9519
Asperula paui	1.18795	38.9609
Asperula paui	1.20199	38.862
Asperula paui	1.20177	38.871
Asperula paui	1.21329	38.8712
Asperula paui	1.29049	39.0165
Asperula paui	1.29027	39.0255
Asperula paui	1.3016	39.0347
Asperula paui	1.30139	39.0437
Asperula paui	1.31315	39.0349
Asperula paui	1.31294	39.0439
Asperula paui	1.32449	39.044
Asperula paui	1.32427	39.0531
Asperula paui	1.33583	39.0532
Asperula paui	1.33561	39.0622
Asperula paui	1.34717	39.0624
Asperula paui	1.35893	39.0535
Asperula paui	1.35872	39.0626
Asperula paui	1.35851	39.0716
Asperula paui	1.38183	39.0629
Asperula paui	1.38162	39.0719
Asperula paui	1.39318	39.072
Asperula paui	1.39297	39.0811
Asperula paui	1.40473	39.0722
Asperula paui	1.53999	38.6775
Asperula paui	1.55148	38.6776
Asperula paui	1.57482	38.6599
Asperula paui	1.57772	39.0925
Asplenium majoricum	2.6035	39.6862
Asplenium majoricum	2.63829	39.7223
Asplenium majoricum	2.64978	39.7584
Asplenium majoricum	2.64973	39.7674
Asplenium majoricum	2.66141	39.7674
Asplenium majoricum	2.66136	39.7764
Asplenium majoricum	2.66132	39.7855
Asplenium majoricum	2.67308	39.7675
Asplenium majoricum	2.67304	39.7765
Asplenium majoricum	2.6848	39.7585
Asplenium majoricum	2.68476	39.7675
Asplenium majoricum	2.68468	39.7855
Asplenium majoricum	2.69655	39.7405
Asplenium majoricum	2.69651	39.7495
Asplenium majoricum	2.69647	39.7585
Asplenium majoricum	2.69643	39.7675
Asplenium majoricum	2.69635	39.7856
Asplenium majoricum	2.70819	39.7495
Asplenium majoricum	2.70815	39.7586
Asplenium majoricum	2.70803	39.7856
Asplenium majoricum	2.70796	39.8036
Asplenium majoricum	2.70792	39.8126
Asplenium majoricum	2.71986	39.7496
Asplenium majoricum	2.71982	39.7586
Asplenium majoricum	2.71975	39.7766
Asplenium majoricum	2.71971	39.7856
Asplenium majoricum	2.71968	39.7946
Asplenium majoricum	2.71964	39.8036
Asplenium majoricum	2.73153	39.7496
Asplenium majoricum	2.7315	39.7586
Asplenium majoricum	2.73146	39.7676
Asplenium majoricum	2.73132	39.8037
Asplenium majoricum	2.74337	39.7046
Asplenium majoricum	2.74317	39.7586
Asplenium majoricum	2.74314	39.7676
Asplenium majoricum	2.74307	39.7857
Asplenium majoricum	2.75507	39.6956
Asplenium majoricum	2.75475	39.7857
Asplenium majoricum	2.83646	39.8039
Asplenium majoricum	2.85975	39.8399
Asplenium majoricum	2.88323	39.7769
Asplenium majoricum	2.88321	39.7859
Astragalus balearicus	2.35985	39.5499
Astragalus balearicus	2.39422	39.6132
Astragalus balearicus	2.44074	39.6224
Astragalus balearicus	2.45261	39.5954
Astragalus balearicus	2.45247	39.6135
Astragalus balearicus	2.46391	39.6405
Astragalus balearicus	2.47576	39.6136
Astragalus balearicus	2.4757	39.6226
Astragalus balearicus	2.47563	39.6316
Astragalus balearicus	2.48741	39.6136
Astragalus balearicus	2.48728	39.6316
Astragalus balearicus	2.48721	39.6407
Astragalus balearicus	2.499	39.6227
Astragalus balearicus	2.4988	39.6497
Astragalus balearicus	2.51185	39.4515
Astragalus balearicus	2.51179	39.4605
Astragalus balearicus	2.51046	39.6498
Astragalus balearicus	2.51039	39.6588
Astragalus balearicus	2.52347	39.4516
Astragalus balearicus	2.52341	39.4606
Astragalus balearicus	2.54513	39.695
Astragalus balearicus	2.55679	39.695
Astragalus balearicus	2.61496	39.7222
Astragalus balearicus	2.61491	39.7312
Astragalus balearicus	2.62662	39.7223
Astragalus balearicus	2.62658	39.7313
Astragalus balearicus	2.62643	39.7583
Astragalus balearicus	2.63829	39.7223
Astragalus balearicus	2.63825	39.7313
Astragalus balearicus	2.64991	39.7314
Astragalus balearicus	2.66158	39.7314
Astragalus balearicus	2.67317	39.7494
Astragalus balearicus	2.68488	39.7405
Astragalus balearicus	2.70826	39.7315
Astragalus balearicus	2.71989	39.7406
Astragalus balearicus	2.73157	39.7406
Astragalus balearicus	2.7315	39.7586
Astragalus balearicus	2.73125	39.8217
Astragalus balearicus	2.74324	39.7406
Astragalus balearicus	2.7432	39.7496
Astragalus balearicus	2.74317	39.7586
Astragalus balearicus	2.75488	39.7496
Astragalus balearicus	2.75484	39.7587
Astragalus balearicus	2.75481	39.7677
Astragalus balearicus	2.75465	39.8127
Astragalus balearicus	2.75462	39.8217
Astragalus balearicus	2.76652	39.7587
Astragalus balearicus	2.76649	39.7677
Astragalus balearicus	2.76633	39.8127
Astragalus balearicus	2.77816	39.7677
Astragalus balearicus	2.77813	39.7767
Astragalus balearicus	2.77808	39.7947
Astragalus balearicus	2.77796	39.8308
Astragalus balearicus	2.77793	39.8398
Astragalus balearicus	2.78981	39.7767
Astragalus balearicus	2.78978	39.7858
Astragalus balearicus	2.78976	39.7948
Astragalus balearicus	2.78973	39.8038
Astragalus balearicus	2.78967	39.8218
Astragalus balearicus	2.78962	39.8398
Astragalus balearicus	2.80267	39.3623
Astragalus balearicus	2.80149	39.7768
Astragalus balearicus	2.80146	39.7858
Astragalus balearicus	2.80144	39.7948
Astragalus balearicus	2.80141	39.8038
Astragalus balearicus	2.80138	39.8128
Astragalus balearicus	2.80136	39.8218
Astragalus balearicus	2.80128	39.8488
Astragalus balearicus	2.80125	39.8579
Astragalus balearicus	2.81314	39.7858
Astragalus balearicus	2.81312	39.7948
Astragalus balearicus	2.81297	39.8489
Astragalus balearicus	2.82484	39.7768
Astragalus balearicus	2.82482	39.7858
Astragalus balearicus	2.82475	39.8128
Astragalus balearicus	2.82468	39.8399
Astragalus balearicus	2.82466	39.8489
Astragalus balearicus	2.83652	39.7768
Astragalus balearicus	2.83637	39.8399
Astragalus balearicus	2.83635	39.8489
Astragalus balearicus	2.83633	39.8579
Astragalus balearicus	2.84814	39.8039
Astragalus balearicus	2.84812	39.8129
Astragalus balearicus	2.84806	39.8399
Astragalus balearicus	2.84804	39.8489
Astragalus balearicus	2.84802	39.8579
Astragalus balearicus	2.85971	39.8579
Astragalus balearicus	2.8714	39.858
Astragalus balearicus	2.87138	39.867
Astragalus balearicus	2.88314	39.8309
Astragalus balearicus	2.88308	39.867
Astragalus balearicus	2.88306	39.876
Astragalus balearicus	2.88304	39.885
Astragalus balearicus	2.89482	39.831
Astragalus balearicus	2.89481	39.84
Astragalus balearicus	2.89477	39.867
Astragalus balearicus	2.89475	39.876
Astragalus balearicus	2.89474	39.885
Astragalus balearicus	2.89473	39.894
Astragalus balearicus	2.90743	39.1371
Astragalus balearicus	2.90742	39.1462
Astragalus balearicus	2.90741	39.1552
Astragalus balearicus	2.90652	39.822
Astragalus balearicus	2.90651	39.831
Astragalus balearicus	2.9065	39.84
Astragalus balearicus	2.90648	39.849
Astragalus balearicus	2.90646	39.867
Astragalus balearicus	2.90645	39.876
Astragalus balearicus	2.90644	39.885
Astragalus balearicus	2.90642	39.894
Astragalus balearicus	2.91901	39.1281
Astragalus balearicus	2.919	39.1372
Astragalus balearicus	2.91899	39.1462
Astragalus balearicus	2.91898	39.1552
Astragalus balearicus	2.91822	39.8129
Astragalus balearicus	2.91821	39.822
Astragalus balearicus	2.9182	39.831
Astragalus balearicus	2.91816	39.858
Astragalus balearicus	2.91815	39.867
Astragalus balearicus	2.91814	39.876
Astragalus balearicus	2.91813	39.885
Astragalus balearicus	2.91812	39.894
Astragalus balearicus	2.93058	39.1282
Astragalus balearicus	2.93058	39.1372
Astragalus balearicus	2.93057	39.1462
Astragalus balearicus	2.93056	39.1552
Astragalus balearicus	2.92985	39.867
Astragalus balearicus	2.92983	39.885
Astragalus balearicus	2.92982	39.894
Astragalus balearicus	2.94215	39.1282
Astragalus balearicus	2.94213	39.1552
Astragalus balearicus	2.94212	39.1642
Astragalus balearicus	2.94153	39.876
Astragalus balearicus	2.94152	39.885
Astragalus balearicus	2.94151	39.8941
Astragalus balearicus	2.9415	39.9121
Astragalus balearicus	2.95372	39.1282
Astragalus balearicus	2.95372	39.1372
Astragalus balearicus	2.9537	39.1552
Astragalus balearicus	2.9537	39.1642
Astragalus balearicus	2.95321	39.8941
Astragalus balearicus	2.95321	39.9031
Astragalus balearicus	2.9532	39.9121
Astragalus balearicus	2.96528	39.1462
Astragalus balearicus	2.96528	39.1552
Astragalus balearicus	2.96492	39.876
Astragalus balearicus	2.96491	39.8851
Astragalus balearicus	2.9649	39.9031
Astragalus balearicus	2.97662	39.84
Astragalus balearicus	2.97661	39.876
Astragalus balearicus	2.97661	39.8941
Astragalus balearicus	2.9766	39.9031
Astragalus balearicus	2.9883	39.8851
Astragalus balearicus	2.9883	39.8941
Astragalus balearicus	2.9883	39.9031
Astragalus balearicus	2.9883	39.9121
Astragalus balearicus	3	39.9031
Astragalus balearicus	3	39.9121
Astragalus balearicus	3	39.9211
Astragalus balearicus	3.0117	39.9031
Astragalus balearicus	3.0117	39.9211
Astragalus balearicus	3.0117	39.9301
Astragalus balearicus	3.02339	39.8941
Astragalus balearicus	3.0234	39.9031
Astragalus balearicus	3.0234	39.9211
Astragalus balearicus	3.02341	39.9301
Astragalus balearicus	3.03511	39.9211
Astragalus balearicus	3.04679	39.9031
Astragalus balearicus	3.0468	39.9121
Astragalus balearicus	3.04681	39.9301
Astragalus balearicus	3.05851	39.9211
Astragalus balearicus	3.0702	39.9121
Astragalus balearicus	3.0819	39.9121
Astragalus balearicus	3.08191	39.9211
Astragalus balearicus	3.09361	39.9211
Astragalus balearicus	3.09363	39.9301
Astragalus balearicus	3.1053	39.912
Astragalus balearicus	3.10531	39.9211
Astragalus balearicus	3.117	39.912
Astragalus balearicus	3.11702	39.921
Astragalus balearicus	3.11703	39.93
Astragalus balearicus	3.12875	39.939
Astragalus balearicus	3.12877	39.9481
Astragalus balearicus	3.14042	39.921
Astragalus balearicus	3.14044	39.93
Astragalus balearicus	3.14048	39.948
Astragalus balearicus	3.15194	39.8399
Astragalus balearicus	3.15212	39.921
Astragalus balearicus	3.15214	39.93
Astragalus balearicus	3.15218	39.948
Astragalus balearicus	3.1522	39.957
Astragalus balearicus	3.16363	39.8399
Astragalus balearicus	3.16367	39.8579
Astragalus balearicus	3.16369	39.8669
Astragalus balearicus	3.16384	39.93
Astragalus balearicus	3.16387	39.939
Astragalus balearicus	3.16389	39.948
Astragalus balearicus	3.16391	39.957
Astragalus balearicus	3.17427	39.4254
Astragalus balearicus	3.17532	39.8399
Astragalus balearicus	3.17536	39.8579
Astragalus balearicus	3.17539	39.8669
Astragalus balearicus	3.17541	39.8759
Astragalus balearicus	3.17555	39.93
Astragalus balearicus	3.17557	39.939
Astragalus balearicus	3.17559	39.948
Astragalus balearicus	3.17562	39.957
Astragalus balearicus	3.18565	39.3353
Astragalus balearicus	3.18568	39.3443
Astragalus balearicus	3.18589	39.4254
Astragalus balearicus	3.18597	39.4524
Astragalus balearicus	3.18705	39.8579
Astragalus balearicus	3.18713	39.8849
Astragalus balearicus	3.18715	39.8939
Astragalus balearicus	3.18728	39.939
Astragalus balearicus	3.1873	39.948
Astragalus balearicus	3.18732	39.957
Astragalus balearicus	3.19882	39.8849
Astragalus balearicus	3.19898	39.9389
Astragalus balearicus	3.19901	39.948
Astragalus balearicus	3.19903	39.957
Astragalus balearicus	3.21071	39.9479
Astragalus balearicus	3.21074	39.9569
Astragalus balearicus	3.24471	39.6325
Astragalus balearicus	3.24474	39.6415
Astragalus balearicus	3.2564	39.6415
Astragalus balearicus	3.25643	39.6505
Astragalus balearicus	3.26805	39.6415
Astragalus balearicus	3.26819	39.6775
Astragalus balearicus	3.26833	39.7136
Astragalus balearicus	3.27985	39.6775
Astragalus balearicus	3.27989	39.6865
Astragalus balearicus	3.28	39.7135
Astragalus balearicus	3.29162	39.7045
Astragalus balearicus	3.29166	39.7135
Astragalus balearicus	3.29174	39.7315
Astragalus balearicus	3.30337	39.7225
Astragalus balearicus	3.30341	39.7315
Astragalus balearicus	3.31504	39.7224
Astragalus balearicus	3.31508	39.7315
Astragalus balearicus	3.31512	39.7405
Astragalus balearicus	3.3267	39.7224
Astragalus balearicus	3.32675	39.7314
Astragalus balearicus	3.32679	39.7404
Astragalus balearicus	3.32683	39.7494
Astragalus balearicus	3.32687	39.7585
Astragalus balearicus	3.32692	39.7675
Astragalus balearicus	3.32696	39.7765
Astragalus balearicus	3.33842	39.7314
Astragalus balearicus	3.33846	39.7404
Astragalus balearicus	3.3385	39.7494
Astragalus balearicus	3.33855	39.7584
Astragalus balearicus	3.33859	39.7674
Astragalus balearicus	3.33864	39.7764
Astragalus balearicus	3.33868	39.7855
Astragalus balearicus	3.34945	39.6052
Astragalus balearicus	3.34949	39.6142
Astragalus balearicus	3.35009	39.7314
Astragalus balearicus	3.35013	39.7404
Astragalus balearicus	3.35018	39.7494
Astragalus balearicus	3.35022	39.7584
Astragalus balearicus	3.35027	39.7674
Astragalus balearicus	3.35031	39.7764
Astragalus balearicus	3.36175	39.7313
Astragalus balearicus	3.3618	39.7403
Astragalus balearicus	3.36185	39.7493
Astragalus balearicus	3.3619	39.7584
Astragalus balearicus	3.36194	39.7674
Astragalus balearicus	3.36199	39.7764
Astragalus balearicus	3.37342	39.7313
Astragalus balearicus	3.37347	39.7403
Astragalus balearicus	3.37352	39.7493
Astragalus balearicus	3.37357	39.7583
Astragalus balearicus	3.37362	39.7673
Astragalus balearicus	3.38499	39.7132
Astragalus balearicus	3.38504	39.7222
Astragalus balearicus	3.38524	39.7583
Astragalus balearicus	3.3963	39.6501
Astragalus balearicus	3.39692	39.7582
Astragalus balearicus	3.40795	39.6501
Astragalus balearicus	3.40843	39.7312
Astragalus balearicus	3.40854	39.7492
Astragalus balearicus	3.40859	39.7582
Astragalus balearicus	3.4201	39.7311
Astragalus balearicus	3.42021	39.7491
Astragalus balearicus	3.43149	39.686
Astragalus balearicus	3.43155	39.695
Astragalus balearicus	3.43177	39.7311
Astragalus balearicus	3.43183	39.7401
Astragalus balearicus	3.44292	39.65
Astragalus balearicus	3.44298	39.659
Astragalus balearicus	3.44304	39.668
Astragalus balearicus	3.44315	39.686
Astragalus balearicus	3.44338	39.722
Astragalus balearicus	3.44344	39.731
Astragalus balearicus	3.4435	39.7401
Astragalus balearicus	3.45458	39.6499
Astragalus balearicus	3.45464	39.6589
Astragalus balearicus	3.45481	39.6859
Astragalus balearicus	3.45505	39.722
Astragalus balearicus	3.45511	39.731
Astragalus balearicus	3.45517	39.74
Astragalus balearicus	3.46666	39.7129
Astragalus balearicus	3.47832	39.7129
Astragalus balearicus	3.9262	40.0525
Astragalus balearicus	3.9362	39.9263
Astragalus balearicus	3.97309	40.0522
Astragalus balearicus	3.98481	40.0521
Astragalus balearicus	3.99653	40.052
Astragalus balearicus	4.1369	40.0326
Astragalus balearicus	4.13705	40.0417
Astragalus balearicus	4.1372	40.0507
Astragalus balearicus	4.13735	40.0597
Astragalus balearicus	4.14892	40.0505
Astragalus balearicus	4.14907	40.0596
Astragalus balearicus	4.16033	40.0324
Astragalus balearicus	4.16049	40.0414
Astragalus balearicus	4.16064	40.0504
Astragalus balearicus	4.16079	40.0594
Astragalus balearicus	4.18315	39.9961
Astragalus balearicus	4.1833	40.0052
Astragalus balearicus	4.18346	40.0142
Astragalus balearicus	4.1947	39.987
Astragalus balearicus	4.19486	39.996
Astragalus balearicus	4.19502	40.005
Astragalus balearicus	4.19517	40.014
Astragalus balearicus	4.20657	39.9959
Astragalus balearicus	4.20673	40.0049
Astragalus balearicus	4.20689	40.0139
Astragalus balearicus	4.21812	39.9868
Astragalus balearicus	4.21828	39.9958
Astragalus balearicus	4.22983	39.9867
Astragalus balearicus	4.22999	39.9957
Astragalus balearicus	4.24073	39.9415
Astragalus balearicus	4.24089	39.9505
Astragalus balearicus	4.24105	39.9595
Astragalus balearicus	4.24122	39.9685
Astragalus balearicus	4.24138	39.9775
Astragalus balearicus	4.24154	39.9865
Astragalus balearicus	4.24171	39.9955
Astragalus balearicus	4.25259	39.9504
Astragalus balearicus	4.25276	39.9594
Astragalus balearicus	4.25292	39.9684
Astragalus balearicus	4.25309	39.9774
Astragalus balearicus	4.25325	39.9864
Astragalus balearicus	4.25342	39.9954
Astragalus balearicus	4.2638	39.9232
Astragalus balearicus	4.26397	39.9322
Astragalus balearicus	4.2643	39.9502
Astragalus balearicus	4.26446	39.9593
Astragalus balearicus	4.2648	39.9773
Astragalus balearicus	4.275	39.8961
Astragalus balearicus	4.27517	39.9051
Astragalus balearicus	4.27533	39.9141
Astragalus balearicus	4.27567	39.9321
Astragalus balearicus	4.27584	39.9411
Astragalus balearicus	4.276	39.9501
Astragalus balearicus	4.27617	39.9591
Astragalus balearicus	4.28653	39.8869
Astragalus balearicus	4.28669	39.8959
Astragalus balearicus	4.28686	39.9049
Astragalus balearicus	4.29805	39.8778
Astragalus balearicus	4.29839	39.8958
Avellinia longiaristata	3.90204	39.9987
Avellinia longiaristata	3.99562	39.9889
Avellinia longiaristata	3.9964	40.043
Bellium artrutxensis	2.82539	39.5606
Bellium artrutxensis	3.88939	39.9267
Bellium artrutxensis	3.90109	39.9266
Bellium artrutxensis	3.93632	39.9353
Beta maritima marcosii	1.15288	38.9784
Beta maritima marcosii	1.16465	38.9696
Beta maritima marcosii	1.18795	38.9609
Beta maritima marcosii	1.19949	38.9611
Beta maritima marcosii	1.43203	38.8833
Beta maritima marcosii	2.91901	39.1281
Beta maritima marcosii	2.93059	39.1191
Beta maritima marcosii	2.95372	39.1372
Beta maritima marcosii	2.95369	39.1822
Biscutella ebusitana	1.17895	38.8617
Biscutella ebusitana	1.19047	38.8618
Biscutella ebusitana	1.19024	38.8708
Biscutella ebusitana	1.20199	38.862
Biscutella ebusitana	1.20177	38.871
Biscutella ebusitana	1.21351	38.8622
Biscutella ebusitana	1.21329	38.8712
Biscutella ebusitana	1.29027	39.0255
Biscutella ebusitana	1.31294	39.0439
Biscutella ebusitana	1.32449	39.044
Biscutella ebusitana	1.33583	39.0532
Biscutella ebusitana	1.33561	39.0622
Biscutella ebusitana	1.35893	39.0535
Biscutella ebusitana	1.35872	39.0626
Biscutella ebusitana	1.35851	39.0716
Biscutella ebusitana	1.37048	39.0537
Biscutella ebusitana	1.37028	39.0627
Biscutella ebusitana	1.38183	39.0629
Biscutella ebusitana	1.38162	39.0719
Biscutella ebusitana	1.39297	39.0811
Biscutella ebusitana	1.40473	39.0722
Biscutella ebusitana	1.41589	39.0904
Biscutella ebusitana	1.53999	38.6775
Biscutella ebusitana	1.5513	38.6866
Biscutella ebusitana	1.56297	38.6778
Biscutella ebusitana	1.57482	38.6599
Biscutella ebusitana	1.57447	38.6779
Brassica balearica	2.44082	39.6134
Brassica balearica	2.44074	39.6224
Brassica balearica	2.45225	39.6405
Brassica balearica	2.46391	39.6405
Brassica balearica	2.47563	39.6316
Brassica balearica	2.47556	39.6406
Brassica balearica	2.48728	39.6316
Brassica balearica	2.49874	39.6587
Brassica balearica	2.51065	39.6227
Brassica balearica	2.51033	39.6678
Brassica balearica	2.52199	39.6678
Brassica balearica	2.59189	39.6771
Brassica balearica	2.61496	39.7222
Brassica balearica	2.61491	39.7312
Brassica balearica	2.62662	39.7223
Brassica balearica	2.62658	39.7313
Brassica balearica	2.63829	39.7223
Brassica balearica	2.63825	39.7313
Brassica balearica	2.65001	39.7133
Brassica balearica	2.64996	39.7223
Brassica balearica	2.64991	39.7314
Brassica balearica	2.64987	39.7404
Brassica balearica	2.66167	39.7134
Brassica balearica	2.66163	39.7224
Brassica balearica	2.66158	39.7314
Brassica balearica	2.66154	39.7404
Brassica balearica	2.6615	39.7494
Brassica balearica	2.66141	39.7674
Brassica balearica	2.67342	39.6954
Brassica balearica	2.67317	39.7494
Brassica balearica	2.6848	39.7585
Brassica balearica	2.69675	39.6955
Brassica balearica	2.69667	39.7135
Brassica balearica	2.70841	39.6955
Brassica balearica	2.70838	39.7045
Brassica balearica	2.7083	39.7225
Brassica balearica	2.70826	39.7315
Brassica balearica	2.70822	39.7405
Brassica balearica	2.72004	39.7045
Brassica balearica	2.72	39.7135
Brassica balearica	2.71997	39.7225
Brassica balearica	2.71993	39.7315
Brassica balearica	2.71989	39.7406
Brassica balearica	2.73157	39.7406
Brassica balearica	2.73153	39.7496
Brassica balearica	2.7315	39.7586
Brassica balearica	2.74324	39.7406
Brassica balearica	2.7432	39.7496
Brassica balearica	2.74317	39.7586
Brassica balearica	2.74304	39.7947
Brassica balearica	2.75497	39.7226
Brassica balearica	2.75488	39.7496
Brassica balearica	2.75484	39.7587
Brassica balearica	2.75481	39.7677
Brassica balearica	2.75478	39.7767
Brassica balearica	2.75472	39.7947
Brassica balearica	2.75462	39.8217
Brassica balearica	2.76652	39.7587
Brassica balearica	2.76646	39.7767
Brassica balearica	2.76643	39.7857
Brassica balearica	2.76637	39.8037
Brassica balearica	2.77816	39.7677
Brassica balearica	2.77813	39.7767
Brassica balearica	2.7781	39.7857
Brassica balearica	2.77808	39.7947
Brassica balearica	2.77805	39.8038
Brassica balearica	2.77799	39.8218
Brassica balearica	2.78995	39.7317
Brassica balearica	2.78981	39.7767
Brassica balearica	2.78976	39.7948
Brassica balearica	2.78973	39.8038
Brassica balearica	2.7897	39.8128
Brassica balearica	2.80159	39.7407
Brassica balearica	2.80151	39.7678
Brassica balearica	2.80149	39.7768
Brassica balearica	2.80146	39.7858
Brassica balearica	2.80144	39.7948
Brassica balearica	2.80141	39.8038
Brassica balearica	2.80138	39.8128
Brassica balearica	2.81329	39.7317
Brassica balearica	2.81326	39.7407
Brassica balearica	2.81316	39.7768
Brassica balearica	2.81314	39.7858
Brassica balearica	2.81309	39.8038
Brassica balearica	2.81302	39.8308
Brassica balearica	2.82484	39.7768
Brassica balearica	2.8248	39.7948
Brassica balearica	2.82477	39.8038
Brassica balearica	2.82475	39.8128
Brassica balearica	2.83652	39.7768
Brassica balearica	2.8365	39.7858
Brassica balearica	2.83648	39.7948
Brassica balearica	2.83646	39.8039
Brassica balearica	2.83643	39.8129
Brassica balearica	2.83633	39.8579
Brassica balearica	2.84814	39.8039
Brassica balearica	2.84812	39.8129
Brassica balearica	2.84804	39.8489
Brassica balearica	2.848	39.8669
Brassica balearica	2.85986	39.7859
Brassica balearica	2.85982	39.8039
Brassica balearica	2.8598	39.8129
Brassica balearica	2.85971	39.8579
Brassica balearica	2.85967	39.876
Brassica balearica	2.87152	39.7949
Brassica balearica	2.8715	39.8039
Brassica balearica	2.87148	39.8129
Brassica balearica	2.8714	39.858
Brassica balearica	2.87138	39.867
Brassica balearica	2.88318	39.8039
Brassica balearica	2.88308	39.867
Brassica balearica	2.88304	39.885
Brassica balearica	2.89486	39.8039
Brassica balearica	2.89477	39.867
Brassica balearica	2.89475	39.876
Brassica balearica	2.89474	39.885
Brassica balearica	2.89473	39.894
Brassica balearica	2.90651	39.831
Brassica balearica	2.90645	39.876
Brassica balearica	2.9182	39.831
Brassica balearica	2.91818	39.84
Brassica balearica	2.91813	39.885
Brassica balearica	2.9299	39.813
Brassica balearica	2.92987	39.84
Brassica balearica	2.94156	39.84
Brassica balearica	2.94155	39.858
Brassica balearica	2.95321	39.8941
Brassica balearica	2.95321	39.9031
Brassica balearica	2.9532	39.9121
Brassica balearica	2.96493	39.849
Brassica balearica	2.9649	39.9031
Brassica balearica	2.97662	39.84
Brassica balearica	2.9766	39.9031
Brassica balearica	3.0117	39.9121
Brassica balearica	3.0819	39.9121
Brassica balearica	3.08191	39.9211
Brassica balearica	3.09361	39.9211
Brassica balearica	3.14048	39.948
Brassica balearica	3.1873	39.948
Brimeura duvigneaudii duvigneaudii	3	39.9031
Brimeura duvigneaudii duvigneaudii	3	39.9211
Brimeura duvigneaudii duvigneaudii	3.0117	39.9031
Brimeura duvigneaudii duvigneaudii	3.0117	39.9121
Brimeura duvigneaudii duvigneaudii	3.0117	39.9211
Brimeura duvigneaudii duvigneaudii	3.0234	39.9121
Brimeura duvigneaudii duvigneaudii	3.03511	39.9211
Brimeura duvigneaudii duvigneaudii	3.05851	39.9211
Brimeura duvigneaudii duvigneaudii	3.17562	39.957
Brimeura duvigneaudii occultata	2.89488	39.7949
Bupleurum barceloi	1.35872	39.0626
Bupleurum barceloi	2.35936	39.604
Bupleurum barceloi	2.38257	39.6131
Bupleurum barceloi	2.44074	39.6224
Bupleurum barceloi	2.45232	39.6315
Bupleurum barceloi	2.45225	39.6405
Bupleurum barceloi	2.46404	39.6225
Bupleurum barceloi	2.46391	39.6405
Bupleurum barceloi	2.47563	39.6316
Bupleurum barceloi	2.47556	39.6406
Bupleurum barceloi	2.48728	39.6316
Bupleurum barceloi	2.58039	39.65
Bupleurum barceloi	2.59189	39.6771
Bupleurum barceloi	2.61491	39.7312
Bupleurum barceloi	2.67342	39.6954
Bupleurum barceloi	2.69675	39.6955
Bupleurum barceloi	2.69667	39.7135
Bupleurum barceloi	2.70841	39.6955
Bupleurum barceloi	2.70838	39.7045
Bupleurum barceloi	2.70826	39.7315
Bupleurum barceloi	2.70822	39.7405
Bupleurum barceloi	2.72	39.7135
Bupleurum barceloi	2.71997	39.7225
Bupleurum barceloi	2.71989	39.7406
Bupleurum barceloi	2.7196	39.8126
Bupleurum barceloi	2.73164	39.7226
Bupleurum barceloi	2.73157	39.7406
Bupleurum barceloi	2.73153	39.7496
Bupleurum barceloi	2.7315	39.7586
Bupleurum barceloi	2.73146	39.7676
Bupleurum barceloi	2.73143	39.7766
Bupleurum barceloi	2.73136	39.7946
Bupleurum barceloi	2.74334	39.7136
Bupleurum barceloi	2.74324	39.7406
Bupleurum barceloi	2.7432	39.7496
Bupleurum barceloi	2.74317	39.7586
Bupleurum barceloi	2.74314	39.7676
Bupleurum barceloi	2.74304	39.7947
Bupleurum barceloi	2.75497	39.7226
Bupleurum barceloi	2.75484	39.7587
Bupleurum barceloi	2.75481	39.7677
Bupleurum barceloi	2.75478	39.7767
Bupleurum barceloi	2.75472	39.7947
Bupleurum barceloi	2.76649	39.7677
Bupleurum barceloi	2.76646	39.7767
Bupleurum barceloi	2.76643	39.7857
Bupleurum barceloi	2.7664	39.7947
Bupleurum barceloi	2.76637	39.8037
Bupleurum barceloi	2.77813	39.7767
Bupleurum barceloi	2.77808	39.7947
Bupleurum barceloi	2.77805	39.8038
Bupleurum barceloi	2.77799	39.8218
Bupleurum barceloi	2.7779	39.8488
Bupleurum barceloi	2.78995	39.7317
Bupleurum barceloi	2.78981	39.7767
Bupleurum barceloi	2.78973	39.8038
Bupleurum barceloi	2.7897	39.8128
Bupleurum barceloi	2.78959	39.8488
Bupleurum barceloi	2.80159	39.7407
Bupleurum barceloi	2.80151	39.7678
Bupleurum barceloi	2.80149	39.7768
Bupleurum barceloi	2.80146	39.7858
Bupleurum barceloi	2.80141	39.8038
Bupleurum barceloi	2.80138	39.8128
Bupleurum barceloi	2.80136	39.8218
Bupleurum barceloi	2.81329	39.7317
Bupleurum barceloi	2.81326	39.7407
Bupleurum barceloi	2.81314	39.7858
Bupleurum barceloi	2.81309	39.8038
Bupleurum barceloi	2.82486	39.7678
Bupleurum barceloi	2.82484	39.7768
Bupleurum barceloi	2.82477	39.8038
Bupleurum barceloi	2.83652	39.7768
Bupleurum barceloi	2.8365	39.7858
Bupleurum barceloi	2.83646	39.8039
Bupleurum barceloi	2.83643	39.8129
Bupleurum barceloi	2.84822	39.7678
Bupleurum barceloi	2.8482	39.7768
Bupleurum barceloi	2.84814	39.8039
Bupleurum barceloi	2.84812	39.8129
Bupleurum barceloi	2.84804	39.8489
Bupleurum barceloi	2.848	39.8669
Bupleurum barceloi	2.8598	39.8129
Bupleurum barceloi	2.85971	39.8579
Bupleurum barceloi	2.87152	39.7949
Bupleurum barceloi	2.8714	39.858
Bupleurum barceloi	2.87138	39.867
Bupleurum barceloi	2.87137	39.876
Bupleurum barceloi	2.88318	39.8039
Bupleurum barceloi	2.88308	39.867
Bupleurum barceloi	2.88304	39.885
Bupleurum barceloi	2.89491	39.7769
Bupleurum barceloi	2.89488	39.7949
Bupleurum barceloi	2.89486	39.8039
Bupleurum barceloi	2.89477	39.867
Bupleurum barceloi	2.89475	39.876
Bupleurum barceloi	2.89474	39.885
Bupleurum barceloi	2.89473	39.894
Bupleurum barceloi	2.90656	39.7949
Bupleurum barceloi	2.90645	39.876
Bupleurum barceloi	2.90644	39.885
Bupleurum barceloi	2.90642	39.894
Bupleurum barceloi	2.9182	39.831
Bupleurum barceloi	2.91818	39.84
Bupleurum barceloi	2.92986	39.849
Bupleurum barceloi	2.94156	39.84
Bupleurum barceloi	2.94155	39.849
Bupleurum barceloi	2.95322	39.885
Bupleurum barceloi	2.95321	39.9031
Bupleurum barceloi	2.9532	39.9121
Bupleurum barceloi	2.96493	39.849
Bupleurum barceloi	2.96491	39.8941
Bupleurum barceloi	2.9649	39.9031
Bupleurum barceloi	2.97662	39.84
Bupleurum barceloi	2.9766	39.9031
Bupleurum barceloi	2.9883	39.9121
Bupleurum barceloi	3	39.9121
Bupleurum barceloi	3.03511	39.9211
Bupleurum barceloi	3.0819	39.9121
Bupleurum barceloi	3.09363	39.9301
Bupleurum barceloi	3.10533	39.9301
Bupleurum barceloi	3.11703	39.93
Bupleurum barceloi	3.12875	39.939
Bupleurum barceloi	3.14048	39.948
Bupleurum barceloi	3.15218	39.948
Bupleurum barceloi	3.16387	39.939
Bupleurum barceloi	3.16391	39.957
Bupleurum barceloi	3.17559	39.948
Bupleurum barceloi	3.1873	39.948
Bupleurum barceloi	3.19903	39.957
Bupleurum barceloi	3.33864	39.7764
Bupleurum barceloi	3.35031	39.7764
Carduncellus balearicus	4.04342	40.0515
Carduncellus balearicus	4.05514	40.0514
Carduncellus balearicus	4.06687	40.0513
Carduncellus balearicus	4.06701	40.0603
Carduncellus balearicus	4.10203	40.051
Carduncellus balearicus	4.11361	40.0419
Carduncellus balearicus	4.11375	40.0509
Carduncellus balearicus	4.22999	39.9957
Carduncellus balearicus	4.24171	39.9955
Carduncellus dianius	1.18818	38.9519
Carduncellus dianius	1.18795	38.9609
Carduncellus dianius	1.32427	39.0531
Carduncellus dianius	1.33561	39.0622
Carduncellus dianius	1.34696	39.0714
Carduncellus dianius	1.35893	39.0535
Carduncellus dianius	1.35872	39.0626
Carduncellus dianius	1.35851	39.0716
Carduncellus dianius	1.37048	39.0537
Carduncellus dianius	1.37028	39.0627
Carduncellus dianius	1.38183	39.0629
Carduncellus dianius	1.40473	39.0722
Carduncellus dianius	1.40453	39.0812
Carduus ibizensis	1.27068	38.8811
Carduus ibizensis	1.26871	38.9621
Carduus ibizensis	1.29287	38.9174
Carduus ibizensis	1.32597	38.981
Carduus ibizensis	1.3247	39.035
Carduus ibizensis	1.34025	38.8641
Carduus ibizensis	1.35177	38.8642
Carduus ibizensis	1.39019	38.6935
Carduus ibizensis	1.38633	38.8647
Carduus ibizensis	1.38572	38.8917
Carduus ibizensis	1.42447	38.703
Carduus ibizensis	1.51139	38.9475
Carex rorulenta	1.33604	39.0442
Carex rorulenta	1.3354	39.0712
Carex rorulenta	1.34738	39.0534
Carex rorulenta	1.35872	39.0626
Carex rorulenta	1.3795	38.6574
Carex rorulenta	1.3791	38.6754
Carex rorulenta	1.37048	39.0537
Carex rorulenta	1.37028	39.0627
Carex rorulenta	1.54054	38.6505
Carex rorulenta	1.53999	38.6775
Carex rorulenta	1.55202	38.6506
Carex rorulenta	2.30148	39.5676
Carex rorulenta	2.30139	39.5766
Carex rorulenta	2.3013	39.5856
Carex rorulenta	2.31312	39.5677
Carex rorulenta	2.31303	39.5767
Carex rorulenta	2.31294	39.5857
Carex rorulenta	2.32468	39.5767
Carex rorulenta	2.32459	39.5858
Carex rorulenta	2.3245	39.5948
Carex rorulenta	2.33623	39.5858
Carex rorulenta	2.33615	39.5948
Carex rorulenta	2.35969	39.5679
Carex rorulenta	2.35936	39.604
Carex rorulenta	2.371	39.604
Carex rorulenta	2.38337	39.523
Carex rorulenta	2.39493	39.5321
Carex rorulenta	2.39422	39.6132
Carex rorulenta	2.44074	39.6224
Carex rorulenta	2.46391	39.6405
Carex rorulenta	2.47563	39.6316
Carex rorulenta	2.47556	39.6406
Carex rorulenta	2.48728	39.6316
Carex rorulenta	2.48721	39.6407
Carex rorulenta	2.49874	39.6587
Carex rorulenta	2.49867	39.6677
Carex rorulenta	2.51046	39.6498
Carex rorulenta	2.52199	39.6678
Carex rorulenta	2.53365	39.6679
Carex rorulenta	2.54548	39.6409
Carex rorulenta	2.55748	39.5869
Carex rorulenta	2.61501	39.7132
Carex rorulenta	2.61496	39.7222
Carex rorulenta	2.62662	39.7223
Carex rorulenta	2.62658	39.7313
Carex rorulenta	2.63834	39.7133
Carex rorulenta	2.63829	39.7223
Carex rorulenta	2.63825	39.7313
Carex rorulenta	2.65001	39.7133
Carex rorulenta	2.64996	39.7223
Carex rorulenta	2.64991	39.7314
Carex rorulenta	2.64987	39.7404
Carex rorulenta	2.64978	39.7584
Carex rorulenta	2.66163	39.7224
Carex rorulenta	2.66158	39.7314
Carex rorulenta	2.66154	39.7404
Carex rorulenta	2.67325	39.7314
Carex rorulenta	2.67317	39.7494
Carex rorulenta	2.67295	39.7945
Carex rorulenta	2.68496	39.7224
Carex rorulenta	2.68492	39.7315
Carex rorulenta	2.69659	39.7315
Carex rorulenta	2.69655	39.7405
Carex rorulenta	2.69647	39.7585
Carex rorulenta	2.70826	39.7315
Carex rorulenta	2.70822	39.7405
Carex rorulenta	2.70819	39.7495
Carex rorulenta	2.70792	39.8126
Carex rorulenta	2.71989	39.7406
Carex rorulenta	2.71986	39.7496
Carex rorulenta	2.71982	39.7586
Carex rorulenta	2.73157	39.7406
Carex rorulenta	2.73153	39.7496
Carex rorulenta	2.7315	39.7586
Carex rorulenta	2.73146	39.7676
Carex rorulenta	2.73129	39.8127
Carex rorulenta	2.74324	39.7406
Carex rorulenta	2.7432	39.7496
Carex rorulenta	2.74317	39.7586
Carex rorulenta	2.74314	39.7676
Carex rorulenta	2.7431	39.7767
Carex rorulenta	2.74304	39.7947
Carex rorulenta	2.74293	39.8217
Carex rorulenta	2.75488	39.7496
Carex rorulenta	2.75484	39.7587
Carex rorulenta	2.75481	39.7677
Carex rorulenta	2.75478	39.7767
Carex rorulenta	2.75475	39.7857
Carex rorulenta	2.75465	39.8127
Carex rorulenta	2.75462	39.8217
Carex rorulenta	2.76655	39.7497
Carex rorulenta	2.76652	39.7587
Carex rorulenta	2.76649	39.7677
Carex rorulenta	2.76646	39.7767
Carex rorulenta	2.76643	39.7857
Carex rorulenta	2.7664	39.7947
Carex rorulenta	2.76633	39.8127
Carex rorulenta	2.7663	39.8218
Carex rorulenta	2.76627	39.8308
Carex rorulenta	2.77831	39.7227
Carex rorulenta	2.77816	39.7677
Carex rorulenta	2.77813	39.7767
Carex rorulenta	2.7781	39.7857
Carex rorulenta	2.77808	39.7947
Carex rorulenta	2.77805	39.8038
Carex rorulenta	2.77802	39.8128
Carex rorulenta	2.77799	39.8218
Carex rorulenta	2.78995	39.7317
Carex rorulenta	2.78984	39.7677
Carex rorulenta	2.78981	39.7767
Carex rorulenta	2.78978	39.7858
Carex rorulenta	2.78976	39.7948
Carex rorulenta	2.78973	39.8038
Carex rorulenta	2.80149	39.7768
Carex rorulenta	2.80146	39.7858
Carex rorulenta	2.80144	39.7948
Carex rorulenta	2.80141	39.8038
Carex rorulenta	2.80138	39.8128
Carex rorulenta	2.80136	39.8218
Carex rorulenta	2.80133	39.8308
Carex rorulenta	2.80131	39.8398
Carex rorulenta	2.80128	39.8488
Carex rorulenta	2.81316	39.7768
Carex rorulenta	2.81314	39.7858
Carex rorulenta	2.81312	39.7948
Carex rorulenta	2.81309	39.8038
Carex rorulenta	2.81307	39.8128
Carex rorulenta	2.81304	39.8218
Carex rorulenta	2.81302	39.8308
Carex rorulenta	2.81299	39.8399
Carex rorulenta	2.81297	39.8489
Carex rorulenta	2.82482	39.7858
Carex rorulenta	2.8248	39.7948
Carex rorulenta	2.82477	39.8038
Carex rorulenta	2.82475	39.8128
Carex rorulenta	2.82473	39.8219
Carex rorulenta	2.8247	39.8309
Carex rorulenta	2.82468	39.8399
Carex rorulenta	2.8365	39.7858
Carex rorulenta	2.83648	39.7948
Carex rorulenta	2.83646	39.8039
Carex rorulenta	2.83643	39.8129
Carex rorulenta	2.83641	39.8219
Carex rorulenta	2.83639	39.8309
Carex rorulenta	2.84818	39.7858
Carex rorulenta	2.84816	39.7949
Carex rorulenta	2.84814	39.8039
Carex rorulenta	2.84812	39.8129
Carex rorulenta	2.8481	39.8219
Carex rorulenta	2.84808	39.8309
Carex rorulenta	2.84802	39.8579
Carex rorulenta	2.85986	39.7859
Carex rorulenta	2.85984	39.7949
Carex rorulenta	2.85982	39.8039
Carex rorulenta	2.8598	39.8129
Carex rorulenta	2.85971	39.8579
Carex rorulenta	2.85969	39.867
Carex rorulenta	2.87152	39.7949
Carex rorulenta	2.8715	39.8039
Carex rorulenta	2.87148	39.8129
Carex rorulenta	2.87147	39.8219
Carex rorulenta	2.87145	39.8309
Carex rorulenta	2.8714	39.858
Carex rorulenta	2.88323	39.7769
Carex rorulenta	2.8832	39.7949
Carex rorulenta	2.88318	39.8039
Carex rorulenta	2.88317	39.8129
Carex rorulenta	2.88315	39.8219
Carex rorulenta	2.88314	39.8309
Carex rorulenta	2.88312	39.8399
Carex rorulenta	2.89491	39.7769
Carex rorulenta	2.89489	39.7859
Carex rorulenta	2.89486	39.8039
Carex rorulenta	2.89485	39.8129
Carex rorulenta	2.89484	39.8219
Carex rorulenta	2.89482	39.831
Carex rorulenta	2.89481	39.84
Carex rorulenta	2.89477	39.867
Carex rorulenta	2.89475	39.876
Carex rorulenta	2.89473	39.894
Carex rorulenta	2.90657	39.7859
Carex rorulenta	2.90656	39.7949
Carex rorulenta	2.90655	39.8039
Carex rorulenta	2.90653	39.8129
Carex rorulenta	2.90652	39.822
Carex rorulenta	2.90651	39.831
Carex rorulenta	2.9065	39.84
Carex rorulenta	2.90644	39.885
Carex rorulenta	2.91899	39.1462
Carex rorulenta	2.91825	39.7859
Carex rorulenta	2.91824	39.7949
Carex rorulenta	2.91823	39.8039
Carex rorulenta	2.91822	39.8129
Carex rorulenta	2.91821	39.822
Carex rorulenta	2.9182	39.831
Carex rorulenta	2.91818	39.84
Carex rorulenta	2.91817	39.849
Carex rorulenta	2.91815	39.867
Carex rorulenta	2.91814	39.876
Carex rorulenta	2.91813	39.885
Carex rorulenta	2.92992	39.7949
Carex rorulenta	2.92991	39.8039
Carex rorulenta	2.9299	39.813
Carex rorulenta	2.92989	39.822
Carex rorulenta	2.92988	39.831
Carex rorulenta	2.92987	39.84
Carex rorulenta	2.92986	39.849
Carex rorulenta	2.92985	39.858
Carex rorulenta	2.92981	39.9031
Carex rorulenta	2.9416	39.7949
Carex rorulenta	2.94159	39.804
Carex rorulenta	2.94158	39.813
Carex rorulenta	2.94158	39.822
Carex rorulenta	2.94157	39.831
Carex rorulenta	2.94156	39.84
Carex rorulenta	2.94155	39.849
Carex rorulenta	2.94152	39.885
Carex rorulenta	2.95372	39.1282
Carex rorulenta	2.95327	39.804
Carex rorulenta	2.95327	39.813
Carex rorulenta	2.95326	39.822
Carex rorulenta	2.95325	39.831
Carex rorulenta	2.95322	39.885
Carex rorulenta	2.95321	39.8941
Carex rorulenta	2.95321	39.9031
Carex rorulenta	2.9532	39.9121
Carex rorulenta	2.96495	39.804
Carex rorulenta	2.96495	39.813
Carex rorulenta	2.96495	39.822
Carex rorulenta	2.96494	39.84
Carex rorulenta	2.96493	39.849
Carex rorulenta	2.96493	39.858
Carex rorulenta	2.96491	39.8851
Carex rorulenta	2.96491	39.8941
Carex rorulenta	2.9649	39.9031
Carex rorulenta	2.9766	39.9031
Carex rorulenta	2.9883	39.9031
Carex rorulenta	3	39.9121
Carex rorulenta	3	39.9211
Carex rorulenta	3.0117	39.9211
Carex rorulenta	3.0234	39.9211
Carex rorulenta	3.03511	39.9301
Carex rorulenta	3.07021	39.9211
Carex rorulenta	3.08191	39.9211
Carex rorulenta	3.09361	39.9211
Carex rorulenta	3.09363	39.9301
Carex rorulenta	3.10533	39.9301
Carex rorulenta	3.11703	39.93
Carex rorulenta	3.12875	39.939
Carex rorulenta	3.14048	39.948
Carex rorulenta	3.15214	39.93
Carex rorulenta	3.15216	39.939
Carex rorulenta	3.1522	39.957
Carex rorulenta	3.16387	39.939
Carex rorulenta	3.16393	39.966
Carex rorulenta	3.17557	39.939
Carex rorulenta	3.17559	39.948
Carex rorulenta	3.1873	39.948
Carex rorulenta	3.19898	39.9389
Carex rorulenta	3.21074	39.9569
Carex rorulenta	3.2564	39.6415
Carex rorulenta	3.28	39.7135
Carex rorulenta	3.28003	39.7225
Carex rorulenta	3.29166	39.7135
Carex rorulenta	3.2917	39.7225
Carex rorulenta	3.30337	39.7225
Carex rorulenta	3.30341	39.7315
Carex rorulenta	3.30345	39.7405
Carex rorulenta	3.31463	39.6323
Carex rorulenta	3.31504	39.7224
Carex rorulenta	3.31508	39.7315
Carex rorulenta	3.31516	39.7495
Carex rorulenta	3.32628	39.6323
Carex rorulenta	3.32683	39.7494
Carex rorulenta	3.32687	39.7585
Carex rorulenta	3.32696	39.7765
Carex rorulenta	3.33842	39.7314
Carex rorulenta	3.33846	39.7404
Carex rorulenta	3.33855	39.7584
Carex rorulenta	3.33859	39.7674
Carex rorulenta	3.33864	39.7764
Carex rorulenta	3.33868	39.7855
Carex rorulenta	3.34949	39.6142
Carex rorulenta	3.35009	39.7314
Carex rorulenta	3.35013	39.7404
Carex rorulenta	3.35018	39.7494
Carex rorulenta	3.35031	39.7764
Carex rorulenta	3.38494	39.7042
Carex rorulenta	3.38499	39.7132
Carex rorulenta	3.39666	39.7132
Carex rorulenta	3.41956	39.641
Carex rorulenta	3.43177	39.7311
Carex rorulenta	3.44298	39.659
Carex rorulenta	3.44304	39.668
Carex rorulenta	3.44344	39.731
Carex rorulenta	3.4435	39.7401
Carex rorulenta	4.00706	39.9708
Carex rorulenta	4.11258	39.9788
Carex rorulenta	4.26446	39.9593
Carex rorulenta	4.276	39.9501
Carex rorulenta	4.27617	39.9591
Carex rorulenta	4.28485	39.7969
Cephalaria squamiflora balearica	2.31294	39.5857
Cephalaria squamiflora balearica	2.35936	39.604
Cephalaria squamiflora balearica	2.38257	39.6131
Cephalaria squamiflora balearica	2.61496	39.7222
Cephalaria squamiflora balearica	2.61491	39.7312
Cephalaria squamiflora balearica	2.62658	39.7313
Cephalaria squamiflora balearica	2.63834	39.7133
Cephalaria squamiflora balearica	2.63829	39.7223
Cephalaria squamiflora balearica	2.63825	39.7313
Cephalaria squamiflora balearica	2.65001	39.7133
Cephalaria squamiflora balearica	2.64996	39.7223
Cephalaria squamiflora balearica	2.64991	39.7314
Cephalaria squamiflora balearica	2.64987	39.7404
Cephalaria squamiflora balearica	2.66163	39.7224
Cephalaria squamiflora balearica	2.66154	39.7404
Cephalaria squamiflora balearica	2.6615	39.7494
Cephalaria squamiflora balearica	2.67317	39.7494
Cephalaria squamiflora balearica	2.70841	39.6955
Cephalaria squamiflora balearica	2.70838	39.7045
Cephalaria squamiflora balearica	2.70826	39.7315
Cephalaria squamiflora balearica	2.70822	39.7405
Cephalaria squamiflora balearica	2.72	39.7135
Cephalaria squamiflora balearica	2.71993	39.7315
Cephalaria squamiflora balearica	2.71989	39.7406
Cephalaria squamiflora balearica	2.71982	39.7586
Cephalaria squamiflora balearica	2.7196	39.8126
Cephalaria squamiflora balearica	2.73164	39.7226
Cephalaria squamiflora balearica	2.73157	39.7406
Cephalaria squamiflora balearica	2.73153	39.7496
Cephalaria squamiflora balearica	2.73136	39.7946
Cephalaria squamiflora balearica	2.7432	39.7496
Cephalaria squamiflora balearica	2.74317	39.7586
Cephalaria squamiflora balearica	2.74304	39.7947
Cephalaria squamiflora balearica	2.75497	39.7226
Cephalaria squamiflora balearica	2.75488	39.7496
Cephalaria squamiflora balearica	2.75484	39.7587
Cephalaria squamiflora balearica	2.75481	39.7677
Cephalaria squamiflora balearica	2.75478	39.7767
Cephalaria squamiflora balearica	2.75472	39.7947
Cephalaria squamiflora balearica	2.75462	39.8217
Cephalaria squamiflora balearica	2.76652	39.7587
Cephalaria squamiflora balearica	2.76649	39.7677
Cephalaria squamiflora balearica	2.76646	39.7767
Cephalaria squamiflora balearica	2.76643	39.7857
Cephalaria squamiflora balearica	2.7664	39.7947
Cephalaria squamiflora balearica	2.77813	39.7767
Cephalaria squamiflora balearica	2.7781	39.7857
Cephalaria squamiflora balearica	2.77808	39.7947
Cephalaria squamiflora balearica	2.77805	39.8038
Cephalaria squamiflora balearica	2.77796	39.8308
Cephalaria squamiflora balearica	2.78995	39.7317
Cephalaria squamiflora balearica	2.78989	39.7497
Cephalaria squamiflora balearica	2.78981	39.7767
Cephalaria squamiflora balearica	2.78973	39.8038
Cephalaria squamiflora balearica	2.7897	39.8128
Cephalaria squamiflora balearica	2.78967	39.8218
Cephalaria squamiflora balearica	2.78962	39.8398
Cephalaria squamiflora balearica	2.80159	39.7407
Cephalaria squamiflora balearica	2.80151	39.7678
Cephalaria squamiflora balearica	2.80149	39.7768
Cephalaria squamiflora balearica	2.80146	39.7858
Cephalaria squamiflora balearica	2.80141	39.8038
Cephalaria squamiflora balearica	2.80138	39.8128
Cephalaria squamiflora balearica	2.80136	39.8218
Cephalaria squamiflora balearica	2.80128	39.8488
Cephalaria squamiflora balearica	2.81329	39.7317
Cephalaria squamiflora balearica	2.81326	39.7407
Cephalaria squamiflora balearica	2.81316	39.7768
Cephalaria squamiflora balearica	2.81314	39.7858
Cephalaria squamiflora balearica	2.81309	39.8038
Cephalaria squamiflora balearica	2.81307	39.8128
Cephalaria squamiflora balearica	2.82486	39.7678
Cephalaria squamiflora balearica	2.82484	39.7768
Cephalaria squamiflora balearica	2.82482	39.7858
Cephalaria squamiflora balearica	2.82477	39.8038
Cephalaria squamiflora balearica	2.82475	39.8128
Cephalaria squamiflora balearica	2.8366	39.7408
Cephalaria squamiflora balearica	2.83652	39.7768
Cephalaria squamiflora balearica	2.8365	39.7858
Cephalaria squamiflora balearica	2.83648	39.7948
Cephalaria squamiflora balearica	2.83646	39.8039
Cephalaria squamiflora balearica	2.83643	39.8129
Cephalaria squamiflora balearica	2.83633	39.8579
Cephalaria squamiflora balearica	2.8482	39.7768
Cephalaria squamiflora balearica	2.84816	39.7949
Cephalaria squamiflora balearica	2.84814	39.8039
Cephalaria squamiflora balearica	2.84812	39.8129
Cephalaria squamiflora balearica	2.84804	39.8489
Cephalaria squamiflora balearica	2.848	39.8669
Cephalaria squamiflora balearica	2.85984	39.7949
Cephalaria squamiflora balearica	2.85982	39.8039
Cephalaria squamiflora balearica	2.8598	39.8129
Cephalaria squamiflora balearica	2.85971	39.8579
Cephalaria squamiflora balearica	2.87152	39.7949
Cephalaria squamiflora balearica	2.8715	39.8039
Cephalaria squamiflora balearica	2.8714	39.858
Cephalaria squamiflora balearica	2.87138	39.867
Cephalaria squamiflora balearica	2.87137	39.876
Cephalaria squamiflora balearica	2.88318	39.8039
Cephalaria squamiflora balearica	2.88308	39.867
Cephalaria squamiflora balearica	2.88304	39.885
Cephalaria squamiflora balearica	2.89491	39.7769
Cephalaria squamiflora balearica	2.89486	39.8039
Cephalaria squamiflora balearica	2.89477	39.867
Cephalaria squamiflora balearica	2.89475	39.876
Cephalaria squamiflora balearica	2.89474	39.885
Cephalaria squamiflora balearica	2.89473	39.894
Cephalaria squamiflora balearica	2.90645	39.876
Cephalaria squamiflora balearica	2.90644	39.885
Cephalaria squamiflora balearica	2.90642	39.894
Cephalaria squamiflora balearica	2.9182	39.831
Cephalaria squamiflora balearica	2.91818	39.84
Cephalaria squamiflora balearica	2.91814	39.876
Cephalaria squamiflora balearica	2.91812	39.894
Cephalaria squamiflora balearica	2.92987	39.84
Cephalaria squamiflora balearica	2.92986	39.849
Cephalaria squamiflora balearica	2.92981	39.9031
Cephalaria squamiflora balearica	2.94156	39.84
Cephalaria squamiflora balearica	2.94155	39.849
Cephalaria squamiflora balearica	2.94152	39.885
Cephalaria squamiflora balearica	2.9415	39.9121
Cephalaria squamiflora balearica	2.95322	39.885
Cephalaria squamiflora balearica	2.95321	39.8941
Cephalaria squamiflora balearica	2.9532	39.9121
Cephalaria squamiflora balearica	2.96493	39.849
Cephalaria squamiflora balearica	2.9766	39.9031
Cephalaria squamiflora balearica	2.98831	39.876
Cephalaria squamiflora balearica	2.9883	39.9031
Cephalaria squamiflora balearica	2.9883	39.9121
Cephalaria squamiflora balearica	3	39.9121
Cephalaria squamiflora balearica	3	39.9211
Cephalaria squamiflora balearica	3.03511	39.9211
Cephalaria squamiflora balearica	3.04681	39.9301
Cephalaria squamiflora balearica	3.08191	39.9211
Cephalaria squamiflora balearica	3.09361	39.9211
Cephalaria squamiflora balearica	3.10533	39.9301
Cephalaria squamiflora balearica	3.11702	39.921
Cephalaria squamiflora balearica	3.11703	39.93
Cephalaria squamiflora balearica	3.12875	39.939
Cephalaria squamiflora balearica	3.14044	39.93
Cephalaria squamiflora balearica	3.14048	39.948
Cephalaria squamiflora balearica	3.1522	39.957
Cephalaria squamiflora balearica	3.17559	39.948
Cephalaria squamiflora balearica	3.1873	39.948
Cephalaria squamiflora balearica	3.19903	39.957
Cephalaria squamiflora ebusitana	1.23633	38.8715
Cephalaria squamiflora ebusitana	1.24719	38.8987
Cephalaria squamiflora ebusitana	1.24697	38.9077
Chaenorhinum formenterae	1.24653	38.9258
Chaenorhinum formenterae	1.24608	38.9438
Chaenorhinum formenterae	1.25938	38.8719
Chaenorhinum formenterae	1.26871	38.9621
Chaenorhinum formenterae	1.28025	38.9623
Chaenorhinum formenterae	1.34968	38.9543
Chaenorhinum formenterae	1.37889	38.6844
Chaenorhinum formenterae	1.38694	38.8377
Chaenorhinum formenterae	1.40228	38.6667
Chaenorhinum formenterae	1.40108	38.7207
Chaenorhinum formenterae	1.39866	38.8288
Chaenorhinum formenterae	1.42269	38.7841
Chaenorhinum formenterae	1.4193	38.9372
Chaenorhinum formenterae	1.43538	38.7302
Chaenorhinum formenterae	1.43459	38.7662
Chaenorhinum formenterae	1.44688	38.7304
Chaenorhinum formenterae	1.5057	38.668
Chaenorhinum formenterae	2.66158	39.7314
Chaenorhinum formenterae	2.69738	39.5513
Chaenorhinum formenterae	2.9884	39.3354
Chaenorhinum formenterae	3.2333	39.7046
Chaenorhinum formenterae	3.23336	39.7226
Chaenorhinum formenterae	3.24493	39.6956
Chaenorhinum formenterae	3.245	39.7136
Chaenorhinum formenterae	3.25666	39.7136
Chaenorhinum formenterae	3.3499	39.6953
Chaenorhinum formenterae	3.37357	39.7583
Chaenorhinum formenterae	3.38524	39.7583
Chaenorhinum rodriguezii	2.47563	39.6316
Chaenorhinum rodriguezii	2.73157	39.7406
Chaenorhinum rodriguezii	2.78973	39.8038
Chaenorhinum rodriguezii	2.83646	39.8039
Chaenorhinum rodriguezii	2.84814	39.8039
Chaenorhinum rodriguezii	2.84812	39.8129
Clinopodium rouyanum	2.48728	39.6316
Clinopodium rouyanum	2.63825	39.7313
Clinopodium rouyanum	2.70826	39.7315
Clinopodium rouyanum	2.78973	39.8038
Clinopodium rouyanum	2.80141	39.8038
Clinopodium rouyanum	2.80138	39.8128
Clinopodium rouyanum	2.83648	39.7948
Clinopodium rouyanum	2.84816	39.7949
Clinopodium rouyanum	2.84812	39.8129
Clinopodium rouyanum	2.85971	39.8579
Clinopodium rouyanum	2.95321	39.8941
Coristospermum huteri	2.77808	39.7947
Coristospermum huteri	2.78973	39.8038
Coristospermum huteri	2.80138	39.8128
Coronilla montserratii	3.88928	39.9177
Coronilla montserratii	3.88939	39.9267
Coronilla montserratii	3.90216	40.0077
Coronilla montserratii	3.9024	40.0257
Coronilla montserratii	3.91424	40.0346
Coronilla montserratii	3.91436	40.0436
Coronilla montserratii	3.92462	39.9354
Coronilla montserratii	3.93632	39.9353
Coronilla montserratii	3.97283	40.0341
Coronilla montserratii	3.97296	40.0432
Cotoneaster majoricensis	2.78973	39.8038
Cotoneaster majoricensis	2.83646	39.8039
Cotoneaster majoricensis	2.84814	39.8039
Crepis triasii	2.30148	39.5676
Crepis triasii	2.30139	39.5766
Crepis triasii	2.3013	39.5856
Crepis triasii	2.31312	39.5677
Crepis triasii	2.31303	39.5767
Crepis triasii	2.31294	39.5857
Crepis triasii	2.32468	39.5767
Crepis triasii	2.32459	39.5858
[truncated: 15,833 more rows]
